# Supplementary material for: Effect of bed height on laryngoscopy force and operator ergonomics during simulated endotracheal intubation: A randomized controlled study
Source: PLoS One. 2025 Oct 10;20(10):e0333104. doi: 10.1371/journal.pone.0333104 (PMC12513669; doi:10.1371/journal.pone.0333104)
Supplement: S1 File — (XLSX) [file pone.0333104.s003.xlsx]

## Sheet: 코딩북
variable이름	variable설명	variable종류	variable용도	상세설명
casenum	casenum
식별코드	피험자 식별코드
완성도
Washout
배게
실험 date
실험 date 2
Washout period
Group	1: AX group 2: XA group	categorical	그룹변수
Age	[yr]	continuous
Sex	1: male 2: female	categorical
HeightCm	[cm]	continuous
WeightKg	[kg]	continuous
소속	1: 전문의 2: 전공의 3: 의대생	categorical
기관삽관경험횟수		continuous
기관삽관경험기간Yr	글자섞여있음	continuous
ANeckAngleAvg	A level neck angle	continuous	2차결과변수	missing value 6개 있음
ABackAngleAvg	A level back angle	continuous	2차결과변수	missing value 6개 있음
AKneeAngleAvg	A level knee angle	continuous	2차결과변수	missing value 6개 있음
ARtUAAngleAvg	A level right upper arm angle	continuous	2차결과변수	missing value 6개 있음
ARtLAAngleAvg	A level right lower arm angle	continuous	2차결과변수	missing value 6개 있음
ARtWAngleAvg	A level right wrist angle	continuous	2차결과변수	missing value 6개 있음
ALtUAAngleAvg	A level left upper arm angle	continuous	2차결과변수	missing value 6개 있음
ALtLAAngleAvg	A level left lower arm angle	continuous	2차결과변수	missing value 6개 있음
ALtWAngleAvg	A level left wrist angle	continuous	2차결과변수	missing value 6개 있음
XNeckAngleAvg	X level neck angle	continuous	2차결과변수	missing value 5개 있음
XBackAngleAvg	X level back angle	continuous	2차결과변수	missing value 5개 있음
XKneeAngleAvg	X level knee angle	continuous	2차결과변수	missing value 5개 있음
XRtUAAngleAvg	X level right upper arm angle	continuous	2차결과변수	missing value 5개 있음
XRtLAAngleAvg	X level right lower arm angle	continuous	2차결과변수	missing value 5개 있음
XRtWAngleAvg	X level right wrist angle	continuous	2차결과변수	missing value 5개 있음
XLtUAAngleAvg	X level left upper arm angle	continuous	2차결과변수	missing value 5개 있음
XLtLAAngleAvg	X level left lower arm angle	continuous	2차결과변수	missing value 5개 있음
XLtWAngleAvg	X level left wrist angle	continuous	2차결과변수	missing value 5개 있음
AREBA	A level total REBA score	continuous	2차결과변수	missing value 6개 있음
XREBA	X level total REBA score	continuous	2차결과변수	missing value 5개 있음
ABodyREBA	A level body REBA score	continuous	2차결과변수	missing value 6개 있음
ALtArmREBA	A level left arm REBA score	continuous	2차결과변수	missing value 6개 있음
XBodyREBA	X level body REBA score	continuous	2차결과변수	missing value 5개 있음
XLtArmREBA	X level left arm REBA score	continuous	2차결과변수	missing value 5개 있음
ANeckAngle1st
ANeckAngle2nd
ANeckAngle3rd
AdjustScore
ABackAngle1st
ABackAngle2nd
ABackAngle3rd
AdjustScore
AKneeAngle1st
AKneeAngle2nd
AKneeAngle3rd
AdjustScore
AUAAngle1st
AUAAngle2nd
AUAAngle3rd
AdjustScore
ALAAngle1st
ALAAngle2nd
ALAAngle3rd
AdjustScore
AWAngle1st
AWAngle2nd
AWAngle3rd
AdjustScore
AUAAngle1st
AUAAngle2nd
AUAAngle3rd
AdjustScore
ALAAngle1st
ALAAngle2nd
ALAAngle3rd
AdjustScore
AWAngle1st
AWAngle2nd
AWAngle3rd
AdjustScore
XNeckAngle1st
XNeckAngle2nd
XNeckAngle3rd
AdjustScore
XBackAngle1st
XBackAngle2nd
XBackAngle3rd
AdjustScore
XKneeAngle1st
XKneeAngle2nd
XKneeAngle3rd
AdjustScore
XUAAngle1st
XUAAngle2nd
XUAAngle3rd
AdjustScore
XLAAngle1st
XLAAngle2nd
XLAAngle3rd
AdjustScore
XWAngle1st
XWAngle2nd
XWAngle3rd
AdjustScore
XUAAngle1st
XUAAngle2nd
XUAAngle3rd
AdjustScore
XLAAngle1st
XLAAngle2nd
XLAAngle3rd
AdjustScore
XWAngle1st
XWAngle2nd
XWAngle3rd
AdjustScore
ANeckAngleAdjust
ABackAngleAdjust
AKneeAngleAdjust
ARtUAAngleAdjust
ARtLAAngleAdjust
ARtWAngleAdjust
ALtUAAngleAdjust
ALtLAAngleAdjust
ALtWAngleAdjust
XNeckAngleAdjust
XBackAngleAdjust
XKneeAngleAdjust
XRtUAAngleAdjust
XRtLAAngleAdjust
XRtWAngleAdjust
XLtUAAngleAdjust
XLtLAAngleAdjust
XLtWAngleAdjust

## Sheet: 관절각도_data
casenum	code	exp_date	exp_date_2	Group	Age	Sex	HeightCm	WeightKg	affil	no of intubation experience	yr of intubation experience	ANeckAngle1st	ANeckAngle2nd	ANeckAngle3rd	AdjustScore	ABackAngle1st	ABackAngle2nd	ABackAngle3rd	AdjustScore	AKneeAngle1st	AKneeAngle2nd	AKneeAngle3rd	AdjustScore	AUAAngle1st	AUAAngle2nd	AUAAngle3rd	AdjustScore	ALAAngle1st	ALAAngle2nd	ALAAngle3rd	AdjustScore	AWAngle1st	AWAngle2nd	AWAngle3rd	AdjustScore	AUAAngle1st	AUAAngle2nd	AUAAngle3rd	AdjustScore	ALAAngle1st	ALAAngle2nd	ALAAngle3rd	AdjustScore	AWAngle1st	AWAngle2nd	AWAngle3rd	AdjustScore	XNeckAngle1st	XNeckAngle2nd
1	YME8V4	2022-02-24	2022-02-28	1	31	2	164	49	1		4	55.71	58.33	56.06	1	25.78	25.74	25.9	0	96.3	100.24	98.44	0	105.86	90.79	94.9	2	109.24	128.08	122.67	0	31.77	25.93	22.62	1	88.68	85.22	90.36	0	94.17	96.74	92.35	0	78.55	64.89	58.99	1	41.48	34.21
2	CBJHAL	2022-02-24	2022-03-07	1	33	2	165	56	1		4	74.89	70.18	77.41	1	41.7	33.79	41.25	0	141.68	130.66	147.89	0	121.76	131.5	127.35	0	84.58	88.01	85.35	0	23.97	0	21.96	1	102.66	110.55	98.4	0	70.12	77.44	80.13	0	74.82	62.79	61.72	1	63.08	65.32
3	KFFP7F	2022-02-23	2022-03-04	1	30	2	161	44	1		4	60.33	60.59	60.41	0	38.04	41.52	33.81	0	117.48	118.68	116.71	0	95.63	93.51	111.65	0	108.64	123.89	108.3	0	20.51	42.41	34.57	1	89.68	89.57	93.21	0	91.9	83.3	90	0	52.23	69.12	61.07	1	48.98	46.07
4	EECG9C	2022-02-23	2022-02-25	2	36	2	154	45	1		4	90.24	82.8	93.27	0	15.49	25.35	38.86	0	152.63	133.36	167.15	0	155.16	139.42	134.48	0	99.37	94.86	88.56	0	47.89	40.16	39.06	1	132.49	119.64	114.66	0	88.65	76.49	73.43	0	43.17	53.53	38.87	1	70.88	72.95
5	T7SDZT	2022-03-18		1	37	1	168	66	1		4	71.41	73.84	67.63	0	19.48	19.88	21.55	0	146.84	154.54	143.02	0	133.66	137.54	132.46	0	111.41	118.48	105.49	0	29.74	39.11	31.32	1	106.98	122.15	107.07	0	109.32	98.86	100.18	0	40.63	44.11	32.17	1
6	9CJ7ZD	2022-02-23	2022-02-28	2	32	2	163	53	1		4	58.5		55.93	0	32.05		25.99	0	93.86		85.79	0	103.57		103.85	0	82.76		101	0	0		28.43	0	80.12		88.61	0	90.08		91.55	0	85.72		64.46	1	63.1	53.75
7	HATDZL	2022-02-23	2022-02-28	2	31	2	163	49	1		4	77.87	66.07	71.19	0	39.5	30.16	31.86	0	129.31	132.27	138.89	0	111.39	113.04	124.61	0	106.58	74.52	76.71	0	55.26	0	0	0	97.03	102.77	98.73	0	79.13	84	89.57	0	65.96	56.94	80.86	1	63.42	63.75
8	B8V692	2022-02-23	2022-02-28	2	29	1	174	66	1		4	73.01	60.42	77.7	2	22.26	17.8	24.71	2	147.86	142.99	155.03	0	140.39	136.82	131.73	0	97.42	100.61	104.94	0	56.57	41.7	46.4	1	106.99	129.95	112.03	0	94.26	85.95	95.14	0	80.06	70.04	45.59	1	62.98	54.97
9	HGXV9E	2022-02-25	2022-03-14	1	28	1	180	83	2		3	87.84	91.08	88.92	0	26.93	17.13	21.34	0	161.7	156.75	154.92	0	140.98	155.89	152.06	0	109	94.08	87.47	0	49.54	41.15	16.89	1	111.46	142.83	139.24	0	103.93	86.32	69.89	0	61.19	79.23	35.46	1	62.01	74.11
10	43HSKT	2022-02-04	2022-03-08	2	28	1	179	70	2		3		82.61	80.58	0		32.68	27.11	0		151.71	133.67	0		130.4	134.25	0		97.49	102.9	0		0	0	0		126.02	119.36	0		64	74.59	0		44.33	42.18	1	71.18	68.66
11	FHQQM6	2022-02-04	2022-03-08	1	30	1	183	77	2		3	55.15	51.56	46.3	1,2	-3.38	-4.33	-13.29	1,2	166.06	168.55	161.83	0	157.76	153.57	152.01	0	91.23	96.53	119.47	0	19.25	0	0	0	153.42	146.54	151.95	0	101.56	105.16	121.69	0	33.66	26.3	34.94	1	29.15	34.48
12	7AV99S	2022-02-04		1	32	2	155	43	2		4	70.78	70.01	70.97	1	24.38	24.6	22.35	1	140.93	146.6	138.34	0	136.16	132.91	139.81	0	79.39	100.22	93.65	0	0	26.29	32.59	1	122.69	123.25	111.16	0	88.29	85.18	95.47	0	48.05	61.54	58.48	1	55.84	54.77
13	9Q72BJ	2022-03-07	2022-03-14	1	31	1	174	60	2		3	62.11	63.3	61.8	2	29.67	32.01	28.78	2	151.5	168.45	155.14	0	139.44	140.17	135.79	0	83.28	90.28	93.88	0	0	33.11	0	0	135.9	138.05	112.7	0	57.49	54.86	90.28	0	93.77	82.2	67.48	1	40.79	40.74
14	28BWRZ	2022-02-04	2022-03-19	2	29	1	170	63	2		3	88.77	78.81	86.4	0	30.13	20.79	34.62	0	159.96	144.67	158.33	0	130.88	142.34	130.36	2	125.78	114.59	106.83	0	58.81	72.93	61.96	1	115.28	132.66	119.53	0	84.03	76.73	79.82	0	75.74	58.1	36.31	1	74.04	68.26
15	VX3G5C	2022-02-01		2	36	1	168	72	2		3	55.3	53.73	61.3	0	-5.05	1.52	0	0	147.28	165.42	142.29	0	146.41	140.62	129.67	0	122.31	137.36	136.33	0	15.67	58.84	0	1	136.54	143.8	141.75	0	114.61	110.35	110	0	55.25	40.82	49.53	1	46.26	46.17
16	V6MUGK	2022-02-06	2022-03-08	1	31	1	179	68	2		2	80.45	86.66	85.06	0	25.21	30.36	23.6	0	175.15	163.75	169.97	0	136.75	129.69	140.87	0	89.68	96.51	94.94	0	36.64	16.08	0	1	122.52	118.85	129.25	0	76.36	88.28	77.99	0	42.86	45.14	59.83	1	70.71	69.13
17	Y8DGQ9	2022-02-01	2022-03-15	1	32	2	164	52	2		2		52.17	47.32	0		24.76	25.69	0		28.7	27.77	0		126.84	120.57	0		87.33	98.58	0		51.99	35.71	1		103.3	103.43	0		88.05	96.44	0		41.67	51.89	1	23.04	28.07
18	XURA29	2022-02-07	2022-03-08	2	27	1	171	65	2		2	69.37	63.85	63.01	0	34.16	35.36	36.27	0	117.94	124.79	130.16	0	114.73	110.21	112.04	2	97.83	100.64	96.96	0	36.46	30.68	25.13	1	108.61	98.48	98.96	0	67.86	80.79	72.91	0	59.91	58.59	65.04	1	50.38	53.81
19	S9C2HR	2022-02-01	2022-03-18	2	29	2	161	50	2		2	70.84	68.29	64.98	0	14.49	23.56	25.37	0	121.61	112.42	110	0	108.24	52.67	58.56	2	145.77	229.05	201.32	0	30.59	26.99	44.64	1	95.21	85.87	104.49	0	106.22	108.3	93.31	0	53.31	70.92	67.21	1	60.67	62.22
20	XFYN42	2022-02-23	2022-03-04	1	31	2	163	55	2		2	88.34	96.17	96.78	0	39.36	37.9	36.85	0	176.59	180	180	0	119.74	125.6	123.03	0	113.69	100.38	99.89	0	39.79	33.26	30.53	1	94.28	83.92	85.15	0	99.7	118.06	114.09	0	43.76	33.85	42.57	1	73.27	70.9
21	RAWQDQ	2022-02-28	2022-03-08	2	30	1	180	83	2		2	63.38	63.05	61.07	0	25	32.58	27.27	0	130.1	132.85	128.9	0	126.77	129.5	135.1	0	90.96	84.72	79.02	0	40.93	36.12	34.19	1	111.61	98.91	107.9	0	69.81	82.9	70.49	0	75.65	67.21	60.53	1	60.73	52.82
22	RSYVDZ	2022-02-24		2	29	2	167	51	2		2																																					25.47	22.43
23	8KV44E	2022-02-01	2022-03-15	2	31	1	175	75	2	200	1	68.2	68.24	80.06	0	30.19	38.8	36.52	0	156.56	163.57	157.92	0	128.37	129.31	126.87	0	86.55	77.06	86.05	0	18.21	14.91	20.84	1	110.76	113.82	106.88	0	77.85	77.85	79.95	0	46.07	58.49	37.75	1	65.69	55.88
24	KZF534	2022-02-08		1	26	2	161	57	2		1	73.78	76.34	76.84	0	56.81	49.93	49.25	0	165.86	160.19	161.81	0	90.46	100.96	102.48	0	91.18	94.85	94.53	0	0	0	0	0	86.93	89.11	88.32	0	80.56	77.35	85.35	0	71.08	62.39	62.76	1	61.99	53.12
25	GG6S9E	2022-02-08	2022-03-15	2	33	1	166	73	2		1	89.55	87.68	83.26	0	54.4	31.05	36.58	0	160.02	176.22	174.33	0	114.49	131.61	139.13	0	93.47	93.66	92.36	0	50.36	43.32	57.41	1	81.01	105.86	89.41	0	101.7	92.05	109.66	0	68.05	50.35	61.01	1	60.91	59.71
26	85UWMU	2022-02-06		1	31	2	161	53	2		1	85.96	90.82	95.1	0	36.09	32.63	35.17	0	134.75	164.19	165.9	0	124.97	137.32	132.8	0	91.27	83.43	97.28	0	30.95	31.16	34.3	1	113.71	112.78	116.93	0	78.78	84.01	76.95	0	79.54	59.2	46.35	1	66.22	64.57
27	G87CSD	2022-03-15		2	26	2	165	50	2		1																																					65.64	67.8
28	7SDMG3	2022-02-01	2022-03-07	1	33	2	156	49	2		1	70.04	73.59	67.2	0	30.51	33.42	26.9	0	157.9	159.21	160.55	0	132.6	137.52	133.22	0	89.76	89.64	102.46	0	27.61	22.85	36.14	1	94.51	78.95	96.56	0	91.14	102.43	91.57	0	41.11	58.25	64.06	1	63.3	68.18
29	2M7DRQ	2022-02-06	2022-03-19	2	28	2	159	51	2		1	84.01	86.45	85.86	0	23.01	18.97	22.88	0	105.85	113.21	117.07	0	128.81	118.88	123.05	2	115.39	131.15	122.99	0	41.06	37.79	39.82	1	93.69	92.76	104.07	0	98.36	104.03	92.07	0	66.33	73.37	68.32	1	78.04	62.39
30	DD29B6	2022-02-04	2022-03-08	2	34	2	156	46	1	>100	5	61.76	59.94	56.4	0	15.46	17.41	21.52	0	134.6	142.56	126.44	0	123.1	127.69	118.89	0	108.36	102.69	86.52	0	25.02	15.94	0	1	113.51	113.62	118.83	0	93.8	89.43	87.23	0	81.51	73	61.3	1	60.75	54.54
31	89NTE3	2022-02-07	2022-03-10	2	35	2	158	54	1		5	67.35	73.03	72.5	0	25.79	39.01	28.62	0	132.36	145.4	134.27	0	119.84	116.4	135.47	2	114.04	112.54	99.2	0	39.61	41.31	48.87	1	90.92	83.02	94.69	0	107.75	104.11	95.32	0	54.62	65.69	48.14	1	70.73	69.77
32	Z55HGD	2022-02-24	2022-03-03	2	25	2	158	52	3	<10	<1	109.25	100.73	104.55	2	20.76	25.22	22.97	1	150.06	147.56	162.06	0	146.59	140	130.59	2	100.87	109.89	137.69	0	39.21	49.34	45.76	1	126.92	126.66	128.26	0	90.38	100.97	98.63	0	79.01	59.63	71.3	1	65.45	67.05
33	C8UXX8	2022-02-24	2022-03-03	1	24	1	167	61	3	14	<1	46.15	51.03	47.14	2	0	12.66	10.74	1,2	150.51	136.74	138.99	0	105.52	139.56	139.25	0	97.28	84.64	91.59	0	21.41	15.52	16.92	1	108.21	124	126.47	0	61.21	65.63	70.89	0	80.45	79.08	59.06	1	16.63	31.14
34	3GY65S	2022-02-24	2022-03-03	1	27	1	177	63	3	2	<1	78.24	82.28	79.12	0	21.46	25.35	17.51	0	169.8	166.14	161.96	0	141.83	159.11	159.11	0	88.87	78.68	95.29	0	27.98	29.38	44.57	1	121.29	117.08	124.98	0	68.06	81.22	80.41	0	50.55	47.01	47.36	1	64.32	52.33
35	NUJA2W	2022-02-24	2022-03-03	2	23	1	180	75	3	14	<1	58.21	77.91	77.49	0	26.57	21.84	19.99	0	143.03	112.41	122.41	0	148.74	146.26	155.65	0	82.87	72.72	70.26	0	32.75	0	0	0	126.68	113.68	115.09	0	68.12	78.44	87.13	0	93.07	81.82	83	1	66.03	48.29
36	7YFVCA	2022-02-24	2022-03-03	1	24	2	164	56	3	23	<1	73.49	76.5	78.59	0	32.49	29.3	30.07	0	104.39	115.55	110.21	0	133.98	130.48	145.84	2	100.86	109.1	87.86	0	40.35	18.17	26.66	1	112.12	114.1	115.4	0	72.22	71.93	73.72	0	83.02	68.77	73.45	1	59.38	60.72
37	CAKMAD	2022-02-28	2022-03-03	1	24	1	168	62	3	23	<1	88.32	85.48	89.73	0	23.76	33.64	28.32	0	134.43	160.99	154.06	0	144.69	130.81	139.37	0	91.2	95.97	92.65	0	17.8	24.83	30.58	1	122.16	105.32	113.89	0	81.06	90.35	87.86	0	51.74	41.68	60.21	1	61.54	63.3
38	XB96XZ	2022-02-25	2022-03-10	1	34	2	157	61	1		7	46.19	54.01	19.82	2	17.64	0	0	0	122.2	126.5	127.48	0	150.22	160.66	137.12	0	89.37	102.52	132.16	0	29.81	39.89	38.8	1	131.93	151.04	140.95	0	72.83	74.85	99.59	0	68.46	43.77	53.03	1	48.99	49.39
39	GJAP8X	2022-02-28	2022-03-03	2	23	1	172	63	3	22	<1	61.41	60.1	50.58	2	24.14	32.14	29.12	0	114.82	103.63	111.91	0	119.01	97.3	113.42	2	118.34	128.93	108.36	0	28.6	56.77	24.59	1	117.93	99.16	100.65	0	81.92	82.91	81.92	0	56.6	54.46	70.88	1	41.7	45.92
40	3LDZ5L	2022-03-07	2022-03-17	1	44	1	172	65	1		15	35.72	45.81	38.49	2	-10.04	-5.82	-11.01	1	136.18	130.05	123.17	0	159.39	157.59	156.07	0	113.95	113.08	116.76	0	37.39	38.41	34.17	1	144.85	142.26	149.95	0	90.64	86.81	87.74	0	79.52	85.77	79.38	1	34.15	33.21
41	5E5BGZ	2022-03-07		1	39	2	165	55	1		10	63.26	63.36	65.83	0	45.52	40.06	44.83	0	135.68	139.95	143.52	0	108.59	125.06	118.29	0	79.29	98.2	90.55	0	0	35.41	24.83	1	107.08	90.95	104.1	0	72.21	100.26	83.62	0	63.91	58.38	52.99	1
42	37TWDB	2022-03-08		2	41	2	161	51	1		7																																					46.79	36.69
43	XC364W	2022-03-08	2022-03-17	2	36	2	167	53	1		11	81.61	78.92	77.15	0	23.71	23.98	22.43	0	108.92	104.71	106.67	0	132.16	136.35	133.27	2	107.71	97.42	108.5	0	49.04	43.09	52.54	1	102.92	105.03	103.27	0	90.45	88.36	88.47	0	79.39	54.98	76.68	1	55.93	47.1
44	ZY86JL	2022-03-08	2022-03-15	1	33	2	164	54	1		5	97.14	93.86	93.65	0	33.34	32.4	36.51	0	160.06	174.1	160.42	0	144.61	141.66	138.25	0	97.87	96.92	97.33	0	52.32	46.37	41.1	1	128.25	129.37	121.69	0	66.51	68.39	67.06	0	65.84	68.89	73.37	1	72.25	76.62
45	R2WNH5	2022-03-17		1	26	1	170	62	2		<1mo	80.85	83.62	86.11	0	24.08	26.87	24.8	0	147.05	148.03	147.61	0	146.62	140.23	143.58	0	101.46	106.63	115.75	0	41.92	43.55	48.73	1	131.53	139.21	133.41	0	76.03	70.14	82.09	0	50.91	33.89	34.12	1
46	RN9YV8	2022-03-19		2	26	1	175	62	2	26	<1mo																																					44.21	45.52
47	YZA6FB	2022-01-27	2022-01-28	1	35	2	164	55	1		5	88.36			0	24.79			0	151.11			0	147.03			2	96.77			0	60.81			1	137.26			0	54.31			0	55.24			1	73.05	76.12
48	A5KFCS	2022-01-28		2	40	2	164	59	1		10년이상	80.37			0	36.87			0	133.32			0	133.14			0	87.54			0	32.87			1	100.85			0	90.96			0	49.94			1	55.79
49	KQUUA2	2022-01-27		1	40	1	183		1		7
50	5HK3TK	2022-01-27		2	45	2	160		1		10년이상
[truncated: 76 more columns]

## Sheet: 관절각도_raw
식별코드	완성도	Washout	배게	실험 date	실험 date 2	Washout period	Group	Age	Sex	HeightCm	WeightKg	소속	기관삽관경험횟수	기관삽관경험기간Yr	ANeckAngle1st	ANeckAngle2nd	ANeckAngle3rd	AdjustScore	ABackAngle1st	ABackAngle2nd	ABackAngle3rd	AdjustScore	AKneeAngle1st	AKneeAngle2nd	AKneeAngle3rd	AdjustScore	AUAAngle1st	AUAAngle2nd	AUAAngle3rd	AdjustScore	ALAAngle1st	ALAAngle2nd	ALAAngle3rd	AdjustScore	AWAngle1st	AWAngle2nd	AWAngle3rd	AdjustScore	AUAAngle1st	AUAAngle2nd	AUAAngle3rd	AdjustScore	ALAAngle1st	ALAAngle2nd	ALAAngle3rd	AdjustScore	AWAngle1st	AWAngle2nd	AWAngle3rd
YME8V4	A	1		2022-02-24	2022-02-28	4	1	31	2	164	49	1		4	55.71	58.33	56.06	1	25.78	25.74	25.9	0	96.3	100.24	98.44	0	105.86	90.79	94.9	2	109.24	128.08	122.67	0	31.77	25.93	22.62	1	88.68	85.22	90.36	0	94.17	96.74	92.35	0	78.55	64.89	58.99
CBJHAL	A	1		2022-02-24	2022-03-07	11	1	33	2	165	56	1		4	74.89	70.18	77.41	1	41.7	33.79	41.25	0	141.68	130.66	147.89	0	121.76	131.5	127.35	0	84.58	88.01	85.35	0	23.97	0	21.96	1	102.66	110.55	98.4	0	70.12	77.44	80.13	0	74.82	62.79	61.72
KFFP7F	A	1		2022-02-23	2022-03-04	9	1	30	2	161	44	1		4	60.33	60.59	60.41	0	38.04	41.52	33.81	0	117.48	118.68	116.71	0	95.63	93.51	111.65	0	108.64	123.89	108.3	0	20.51	42.41	34.57	1	89.68	89.57	93.21	0	91.9	83.3	90	0	52.23	69.12	61.07
EECG9C	A	1		2022-02-23	2022-02-25	2	2	36	2	154	45	1		4	90.24	82.8	93.27	0	15.49	25.35	38.86	0	152.63	133.36	167.15	0	155.16	139.42	134.48	0	99.37	94.86	88.56	0	47.89	40.16	39.06	1	132.49	119.64	114.66	0	88.65	76.49	73.43	0	43.17	53.53	38.87
T7SDZT	C	na	1뇌신경	2022-03-18			1	37	1	168	66	1		4	71.41	73.84	67.63	0	19.48	19.88	21.55	0	146.84	154.54	143.02	0	133.66	137.54	132.46	0	111.41	118.48	105.49	0	29.74	39.11	31.32	1	106.98	122.15	107.07	0	109.32	98.86	100.18	0	40.63	44.11	32.17
9CJ7ZD	A	1		2022-02-23	2022-02-28	5	2	32	2	163	53	1		4	58.5		55.93	0	32.05		25.99	0	93.86		85.79	0	103.57		103.85	0	82.76		101	0	0		28.43	0	80.12		88.61	0	90.08		91.55	0	85.72		64.46
HATDZL	A	1		2022-02-23	2022-02-28	5	2	31	2	163	49	1		4	77.87	66.07	71.19	0	39.5	30.16	31.86	0	129.31	132.27	138.89	0	111.39	113.04	124.61	0	106.58	74.52	76.71	0	55.26	0	0	0	97.03	102.77	98.73	0	79.13	84	89.57	0	65.96	56.94	80.86
B8V692	A	1		2022-02-23	2022-02-28	5	2	29	1	174	66	1		4	73.01	60.42	77.7	2	22.26	17.8	24.71	2	147.86	142.99	155.03	0	140.39	136.82	131.73	0	97.42	100.61	104.94	0	56.57	41.7	46.4	1	106.99	129.95	112.03	0	94.26	85.95	95.14	0	80.06	70.04	45.59
HGXV9E	A	1		2022-02-25	2022-03-14	17	1	28	1	180	83	2		3	87.84	91.08	88.92	0	26.93	17.13	21.34	0	161.7	156.75	154.92	0	140.98	155.89	152.06	0	109	94.08	87.47	0	49.54	41.15	16.89	1	111.46	142.83	139.24	0	103.93	86.32	69.89	0	61.19	79.23	35.46
43HSKT	A	1		2022-02-04	2022-03-08	32	2	28	1	179	70	2		3		82.61	80.58	0		32.68	27.11	0		151.71	133.67	0		130.4	134.25	0		97.49	102.9	0		0	0	0		126.02	119.36	0		64	74.59	0		44.33	42.18
FHQQM6	A	1		2022-02-04	2022-03-08	32	1	30	1	183	77	2		3	55.15	51.56	46.3	1,2	-3.38	-4.33	-13.29	1,2	166.06	168.55	161.83	0	157.76	153.57	152.01	0	91.23	96.53	119.47	0	19.25	0	0	0	153.42	146.54	151.95	0	101.56	105.16	121.69	0	33.66	26.3	34.94
7AV99S	B	0		2022-02-04			1	32	2	155	43	2		4	70.78	70.01	70.97	1	24.38	24.6	22.35	1	140.93	146.6	138.34	0	136.16	132.91	139.81	0	79.39	100.22	93.65	0	0	26.29	32.59	1	122.69	123.25	111.16	0	88.29	85.18	95.47	0	48.05	61.54	58.48
9Q72BJ	A	1	1miller	2022-03-07	2022-03-14	7	1	31	1	174	60	2		3	62.11	63.3	61.8	2	29.67	32.01	28.78	2	151.5	168.45	155.14	0	139.44	140.17	135.79	0	83.28	90.28	93.88	0	0	33.11	0	0	135.9	138.05	112.7	0	57.49	54.86	90.28	0	93.77	82.2	67.48
28BWRZ	A	1		2022-02-04	2022-03-19	43	2	29	1	170	63	2		3	88.77	78.81	86.4	0	30.13	20.79	34.62	0	159.96	144.67	158.33	0	130.88	142.34	130.36	2	125.78	114.59	106.83	0	58.81	72.93	61.96	1	115.28	132.66	119.53	0	84.03	76.73	79.82	0	75.74	58.1	36.31
VX3G5C	B	0		2022-02-01			2	36	1	168	72	2		3	55.3	53.73	61.3	0	-5.05	1.52	0	0	147.28	165.42	142.29	0	146.41	140.62	129.67	0	122.31	137.36	136.33	0	15.67	58.84	0	1	136.54	143.8	141.75	0	114.61	110.35	110	0	55.25	40.82	49.53
V6MUGK	A	1		2022-02-06	2022-03-08	30	1	31	1	179	68	2		2	80.45	86.66	85.06	0	25.21	30.36	23.6	0	175.15	163.75	169.97	0	136.75	129.69	140.87	0	89.68	96.51	94.94	0	36.64	16.08	0	1	122.52	118.85	129.25	0	76.36	88.28	77.99	0	42.86	45.14	59.83
Y8DGQ9	A	1		2022-02-01	2022-03-15	42	1	32	2	164	52	2		2		52.17	47.32	0		24.76	25.69	0		28.7	27.77	0		126.84	120.57	0		87.33	98.58	0		51.99	35.71	1		103.3	103.43	0		88.05	96.44	0		41.67	51.89
XURA29	A	1		2022-02-07	2022-03-08	29	2	27	1	171	65	2		2	69.37	63.85	63.01	0	34.16	35.36	36.27	0	117.94	124.79	130.16	0	114.73	110.21	112.04	2	97.83	100.64	96.96	0	36.46	30.68	25.13	1	108.61	98.48	98.96	0	67.86	80.79	72.91	0	59.91	58.59	65.04
S9C2HR	A	1		2022-02-01	2022-03-18	45	2	29	2	161	50	2		2	70.84	68.29	64.98	0	14.49	23.56	25.37	0	121.61	112.42	110	0	108.24	52.67	58.56	2	145.77	229.05	201.32	0	30.59	26.99	44.64	1	95.21	85.87	104.49	0	106.22	108.3	93.31	0	53.31	70.92	67.21
XFYN42	A	1		2022-02-23	2022-03-04	9	1	31	2	163	55	2		2	88.34	96.17	96.78	0	39.36	37.9	36.85	0	176.59	180	180	0	119.74	125.6	123.03	0	113.69	100.38	99.89	0	39.79	33.26	30.53	1	94.28	83.92	85.15	0	99.7	118.06	114.09	0	43.76	33.85	42.57
RAWQDQ	A	1		2022-02-28	2022-03-08	8	2	30	1	180	83	2		2	63.38	63.05	61.07	0	25	32.58	27.27	0	130.1	132.85	128.9	0	126.77	129.5	135.1	0	90.96	84.72	79.02	0	40.93	36.12	34.19	1	111.61	98.91	107.9	0	69.81	82.9	70.49	0	75.65	67.21	60.53
RSYVDZ	C	na		2022-02-24			2	29	2	167	51	2		2
8KV44E	A	1		2022-02-01	2022-03-15	42	2	31	1	175	75	2	200	1	68.2	68.24	80.06	0	30.19	38.8	36.52	0	156.56	163.57	157.92	0	128.37	129.31	126.87	0	86.55	77.06	86.05	0	18.21	14.91	20.84	1	110.76	113.82	106.88	0	77.85	77.85	79.95	0	46.07	58.49	37.75
KZF534		0		2022-02-08			1	26	2	161	57	2		1	73.78	76.34	76.84	0	56.81	49.93	49.25	0	165.86	160.19	161.81	0	90.46	100.96	102.48	0	91.18	94.85	94.53	0	0	0	0	0	86.93	89.11	88.32	0	80.56	77.35	85.35	0	71.08	62.39	62.76
GG6S9E	A	1		2022-02-08	2022-03-15	35	2	33	1	166	73	2		1	89.55	87.68	83.26	0	54.4	31.05	36.58	0	160.02	176.22	174.33	0	114.49	131.61	139.13	0	93.47	93.66	92.36	0	50.36	43.32	57.41	1	81.01	105.86	89.41	0	101.7	92.05	109.66	0	68.05	50.35	61.01
85UWMU	B	0		2022-02-06			1	31	2	161	53	2		1	85.96	90.82	95.1	0	36.09	32.63	35.17	0	134.75	164.19	165.9	0	124.97	137.32	132.8	0	91.27	83.43	97.28	0	30.95	31.16	34.3	1	113.71	112.78	116.93	0	78.78	84.01	76.95	0	79.54	59.2	46.35
G87CSD	C	na	1뇌신경	2022-03-15			2	26	2	165	50	2		1
7SDMG3	A	1		2022-02-01	2022-03-07	34	1	33	2	156	49	2		1	70.04	73.59	67.2	0	30.51	33.42	26.9	0	157.9	159.21	160.55	0	132.6	137.52	133.22	0	89.76	89.64	102.46	0	27.61	22.85	36.14	1	94.51	78.95	96.56	0	91.14	102.43	91.57	0	41.11	58.25	64.06
2M7DRQ	A	1		2022-02-06	2022-03-19	41	2	28	2	159	51	2		1	84.01	86.45	85.86	0	23.01	18.97	22.88	0	105.85	113.21	117.07	0	128.81	118.88	123.05	2	115.39	131.15	122.99	0	41.06	37.79	39.82	1	93.69	92.76	104.07	0	98.36	104.03	92.07	0	66.33	73.37	68.32
DD29B6	A	1		2022-02-04	2022-03-08	32	2	34	2	156	46	1	>100	5	61.76	59.94	56.4	0	15.46	17.41	21.52	0	134.6	142.56	126.44	0	123.1	127.69	118.89	0	108.36	102.69	86.52	0	25.02	15.94	0	1	113.51	113.62	118.83	0	93.8	89.43	87.23	0	81.51	73	61.3
89NTE3	A	1		2022-02-07	2022-03-10	31	2	35	2	158	54	1		5	67.35	73.03	72.5	0	25.79	39.01	28.62	0	132.36	145.4	134.27	0	119.84	116.4	135.47	2	114.04	112.54	99.2	0	39.61	41.31	48.87	1	90.92	83.02	94.69	0	107.75	104.11	95.32	0	54.62	65.69	48.14
Z55HGD	A	1		2022-02-24	2022-03-03	7	2	25	2	158	52	3	<10	<1	109.25	100.73	104.55	2	20.76	25.22	22.97	1	150.06	147.56	162.06	0	146.59	140	130.59	2	100.87	109.89	137.69	0	39.21	49.34	45.76	1	126.92	126.66	128.26	0	90.38	100.97	98.63	0	79.01	59.63	71.3
C8UXX8	A	1		2022-02-24	2022-03-03	7	1	24	1	167	61	3	14	<1	46.15	51.03	47.14	2	0	12.66	10.74	1,2	150.51	136.74	138.99	0	105.52	139.56	139.25	0	97.28	84.64	91.59	0	21.41	15.52	16.92	1	108.21	124	126.47	0	61.21	65.63	70.89	0	80.45	79.08	59.06
3GY65S	A	1		2022-02-24	2022-03-03	7	1	27	1	177	63	3	2	<1	78.24	82.28	79.12	0	21.46	25.35	17.51	0	169.8	166.14	161.96	0	141.83	159.11	159.11	0	88.87	78.68	95.29	0	27.98	29.38	44.57	1	121.29	117.08	124.98	0	68.06	81.22	80.41	0	50.55	47.01	47.36
NUJA2W	A	1		2022-02-24	2022-03-03	7	2	23	1	180	75	3	14	<1	58.21	77.91	77.49	0	26.57	21.84	19.99	0	143.03	112.41	122.41	0	148.74	146.26	155.65	0	82.87	72.72	70.26	0	32.75	0	0	0	126.68	113.68	115.09	0	68.12	78.44	87.13	0	93.07	81.82	83
7YFVCA	A	1		2022-02-24	2022-03-03	7	1	24	2	164	56	3	23	<1	73.49	76.5	78.59	0	32.49	29.3	30.07	0	104.39	115.55	110.21	0	133.98	130.48	145.84	2	100.86	109.1	87.86	0	40.35	18.17	26.66	1	112.12	114.1	115.4	0	72.22	71.93	73.72	0	83.02	68.77	73.45
CAKMAD	A	1		2022-02-28	2022-03-03	3	1	24	1	168	62	3	23	<1	88.32	85.48	89.73	0	23.76	33.64	28.32	0	134.43	160.99	154.06	0	144.69	130.81	139.37	0	91.2	95.97	92.65	0	17.8	24.83	30.58	1	122.16	105.32	113.89	0	81.06	90.35	87.86	0	51.74	41.68	60.21
XB96XZ	A	1		2022-02-25	2022-03-10	13	1	34	2	157	61	1		7	46.19	54.01	19.82	2	17.64	0	0	0	122.2	126.5	127.48	0	150.22	160.66	137.12	0	89.37	102.52	132.16	0	29.81	39.89	38.8	1	131.93	151.04	140.95	0	72.83	74.85	99.59	0	68.46	43.77	53.03
GJAP8X	A	1		2022-02-28	2022-03-03	3	2	23	1	172	63	3	22	<1	61.41	60.1	50.58	2	24.14	32.14	29.12	0	114.82	103.63	111.91	0	119.01	97.3	113.42	2	118.34	128.93	108.36	0	28.6	56.77	24.59	1	117.93	99.16	100.65	0	81.92	82.91	81.92	0	56.6	54.46	70.88
3LDZ5L	A	1	1Miller	2022-03-07	2022-03-17	10	1	44	1	172	65	1		15	35.72	45.81	38.49	2	-10.04	-5.82	-11.01	1	136.18	130.05	123.17	0	159.39	157.59	156.07	0	113.95	113.08	116.76	0	37.39	38.41	34.17	1	144.85	142.26	149.95	0	90.64	86.81	87.74	0	79.52	85.77	79.38
5E5BGZ	C	na	1	2022-03-07			1	39	2	165	55	1		10	63.26	63.36	65.83	0	45.52	40.06	44.83	0	135.68	139.95	143.52	0	108.59	125.06	118.29	0	79.29	98.2	90.55	0	0	35.41	24.83	1	107.08	90.95	104.1	0	72.21	100.26	83.62	0	63.91	58.38	52.99
37TWDB	C	na	1	2022-03-08			2	41	2	161	51	1		7
XC364W	A	1	1	2022-03-08	2022-03-17	9	2	36	2	167	53	1		11	81.61	78.92	77.15	0	23.71	23.98	22.43	0	108.92	104.71	106.67	0	132.16	136.35	133.27	2	107.71	97.42	108.5	0	49.04	43.09	52.54	1	102.92	105.03	103.27	0	90.45	88.36	88.47	0	79.39	54.98	76.68
ZY86JL	A	1		2022-03-08	2022-03-15	7	1	33	2	164	54	1		5	97.14	93.86	93.65	0	33.34	32.4	36.51	0	160.06	174.1	160.42	0	144.61	141.66	138.25	0	97.87	96.92	97.33	0	52.32	46.37	41.1	1	128.25	129.37	121.69	0	66.51	68.39	67.06	0	65.84	68.89	73.37
R2WNH5	C	na	1뇌신경	2022-03-17			1	26	1	170	62	2		<1mo	80.85	83.62	86.11	0	24.08	26.87	24.8	0	147.05	148.03	147.61	0	146.62	140.23	143.58	0	101.46	106.63	115.75	0	41.92	43.55	48.73	1	131.53	139.21	133.41	0	76.03	70.14	82.09	0	50.91	33.89	34.12
RN9YV8	C	na		2022-03-19			2	26	1	175	62	2	26	<1mo
YZA6FB	A	1		2022-01-27	2022-01-28	1	1	35	2	164	55	1		5	88.36			0	24.79			0	151.11			0	147.03			2	96.77			0	60.81			1	137.26			0	54.31			0	55.24
A5KFCS	B	0		2022-01-28			2	40	2	164	59	1		10년이상	80.37			0	36.87			0	133.32			0	133.14			0	87.54			0	32.87			1	100.85			0	90.96			0	49.94
KQUUA2	B	0		2021-12-23		0	1		1	183		1		7
5HK3TK	B	0		2021-12-23		0	2		2	160		1		10년이상
[truncated: 79 more columns]

## Sheet: 220315_완료자
Washout Days	Group	Exp years
4	1	4	44.3613	20.0808	234.409		36.358	17.2924	198.02		8.00333	2.78842	36.389
11	1	4	48.1017	21.3861	317.94		34.2183	18.8487	257.762		13.8833	2.53732	60.1777
9	1	4	39.739	17.3199	211.283		37.1747	19.7294	181.747		2.56433	-2.40954	29.5367
2	2	4	38.1547	22.2184	274.145		44.8677	18.4616	261.075		-6.713	3.75683	13.0697
5	2	4	40.033	18.9436	204.68		30.0533	13.4998	174.544		9.97967	5.4438	30.1363
5	2	4	50.6497	19.3198	262.212		41.3723	14.653	170.484		9.27733	4.66682	91.7277
5	2	4	34.1203	13.048	142.582		45.717	17.6284	201.896		-11.5967	-4.58039	-59.3143
17	1	3	29.0407	14.5424	145.58		43.4303	21.7242	286.917		-14.3897	-7.18187	-141.337
32	2	3	51.7277	26.3757	359.515		44.4103	19.6951	279.008		7.31733	6.68055	80.5073
32	1	3	41.1927	18.5571	281.869		39.4287	18.9807	265.545		1.764	-0.423627	16.3247
7	1	3	32.291	18.6609	226.463		44.9167	21.0696	192.379		-12.6257	-2.40869	34.0843
30	1	2	36.3907	13.2268	145.048		29.1877	12.7718	165.355		7.203	0.45495	-20.307
42	1	2	30.184	15.4603	250.244		34.1597	17.5278	196.898		-3.97567	-2.06751	53.3467
29	2	2	30.9843	15.8201	200.127		33.7773	17.7348	254.563		-2.793	-1.91468	-54.436
9	1	2	48.2487	18.8604	223.575		48.9673	22.461	308.791		-0.718667	-3.60056	-85.2163
8	2	2	37.779	18.9554	262.405		45.2107	18.5034	279.105		-7.43167	0.452047	-16.6997
42	2	1	24.9737	15.4323	261.46		41.7643	20.4456	584.588		-16.7907	-5.01325	-323.128
35	2	1	41.209	21.8549	384.736		38.906	17.0203	315.199		2.303	4.83458	69.5373
34	1	1	36.6193	19.8203	572.336		28.5017	18.8003	249.249		8.11767	1.02	323.087
32	2	5	20.9067	12.6522	180.753		25.382	14.9014	161.981		-4.47533	-2.24923	18.7713
31	2	5	30.429	14.2807	170.683		20.531	11.4138	121.899		9.898	2.86686	48.784
7	2	<1	25.6597	9.98003	102.621		16.6927	7.36523	144.917		8.967	2.6148	-42.2957
7	1	<1	54.488	22.1433	550.264		28.5997	16.1361	200.803		25.8883	6.00721	349.46
7	1	<1	36.6193	11.1923	212.567		27.979	11.4455	156.4		8.64033	-0.25315	56.1677
7	2	<1	31.36	11.1062	106.309		43.3323	15.2921	288.233		-11.9723	-4.18597	-181.924
7	1	<1	48.7223	18.1954	286.542		39.0693	14.9692	149.35		9.653	3.22618	137.192
3	1	<1	34.1857	17.5225	323.941		33.3853	16.4792	226.769		0.800333	1.04327	97.1717
13	1	7	44.835	20.2088	243.614		44.4593	26.4021	308.535		0.375667	-6.19323	-64.921
3	2	<1	29.338	16.5818	280.127		33.9733	15.3737	315.02		-4.63533	1.20812	-34.893
7	1	5	37.4197	20.4938	236.478		29.449	14.5873	136.129		7.97067	5.90649	100.348
			37.6626	17.5055	257.396	#DIV/0!	35.9003	17.0046	233.713	#DIV/0!	8.84333	3.92884	81.9443

## Sheet: 220314_완료자
Washout Days	Group	Exp years
4	1	4	44.3613	20.0808	234.409		36.358	17.2924	198.02		8.00333	2.78842	36.389
11	1	4	48.1017	21.3861	317.94		34.2183	18.8487	257.762		13.8833	2.53732	60.1777
9	1	4	39.739	17.3199	211.283		37.1747	19.7294	181.747		2.56433	-2.40954	29.5367
2	2	4	38.1547	22.2184	274.145		44.8677	18.4616	261.075		-6.713	3.75683	13.0697
5	2	4	40.033	18.9436	204.68		30.0533	13.4998	174.544		9.97967	5.4438	30.1363
5	2	4	50.6497	19.3198	262.212		41.3723	14.653	170.484		9.27733	4.66682	91.7277
5	2	4	34.1203	13.048	142.582		45.717	17.6284	201.896		-11.5967	-4.58039	-59.3143
17	1	3	29.0407	14.5424	145.58		43.4303	21.7242	286.917		-14.3897	-7.18187	-141.337
32	2	3	51.7277	26.3757	359.515		44.4103	19.6951	279.008		7.31733	6.68055	80.5073
32	1	3	41.1927	18.5571	281.869		39.4287	18.9807	265.545		1.764	-0.423627	16.3247
7	1	3	32.291	18.6609	226.463		44.9167	21.0696	192.379		-12.6257	-2.40869	34.0843
30	1	2	36.3907	13.2268	145.048		29.1877	12.7718	165.355		7.203	0.45495	-20.307
29	2	2	30.9843	15.8201	200.127		33.7773	17.7348	254.563		-2.793	-1.91468	-54.436
9	1	2	48.2487	18.8604	223.575		48.9673	22.461	308.791		-0.718667	-3.60056	-85.2163
8	2	2	37.779	18.9554	262.405		45.2107	18.5034	279.105		-7.43167	0.452047	-16.6997
34	1	1	36.6193	19.8203	572.336		28.5017	18.8003	249.249		8.11767	1.02	323.087
32	2	5	20.9067	12.6522	180.753		25.382	14.9014	161.981		-4.47533	-2.24923	18.7713
31	2	5	30.429	14.2807	170.683		20.531	11.4138	121.899		9.898	2.86686	48.784
7	2	<1	25.6597	9.98003	102.621		16.6927	7.36523	144.917		8.967	2.6148	-42.2957
7	1	<1	54.488	22.1433	550.264		28.5997	16.1361	200.803		25.8883	6.00721	349.46
7	1	<1	36.6193	11.1923	212.567		27.979	11.4455	156.4		8.64033	-0.25315	56.1677
7	2	<1	31.36	11.1062	106.309		43.3323	15.2921	288.233		-11.9723	-4.18597	-181.924
7	1	<1	48.7223	18.1954	286.542		39.0693	14.9692	149.35		9.653	3.22618	137.192
3	1	<1	34.1857	17.5225	323.941		33.3853	16.4792	226.769		0.800333	1.04327	97.1717
13	1	7	44.835	20.2088	243.614		44.4593	26.4021	308.535		0.375667	-6.19323	-64.921
3	2	<1	29.338	16.5818	280.127		33.9733	15.3737	315.02		-4.63533	1.20812	-34.893
			38.4085	17.2587	249.91	#DIV/0!	35.9401	16.6607	215.7	#DIV/0!	9.36833	3.55434	88.9117

## Sheet: 220310_완료자
Washout Days	Group	Exp years
4	1	4	44.3613	20.0808	234.409		36.358	17.2924	198.02		8.00333	2.78842	36.389
11	1	4	48.1017	21.3861	317.94		34.2183	18.8487	257.762		13.8833	2.53732	60.1777
9	1	4	39.739	17.3199	211.283		37.1747	19.7294	181.747		2.56433	-2.40954	29.5367
2	2	4	38.1547	22.2184	274.145		44.8677	18.4616	261.075		-6.713	3.75683	13.0697
5	2	4	40.033	18.9436	204.68		30.0533	13.4998	174.544		9.97967	5.4438	30.1363
5	2	4	50.6497	19.3198	262.212		41.3723	14.653	170.484		9.27733	4.66682	91.7277
5	2	4	34.1203	13.048	142.582		45.717	17.6284	201.896		-11.5967	-4.58039	-59.3143
32	2	3	51.7277	26.3757	359.515		44.4103	19.6951	279.008		7.31733	6.68055	80.5073
32	1	3	41.1927	18.5571	281.869		39.4287	18.9807	265.545		1.764	-0.423627	16.3247
30	1	2	36.3907	13.2268	145.048		29.1877	12.7718	165.355		7.203	0.45495	-20.307
29	2	2	30.9843	15.8201	200.127		33.7773	17.7348	254.563		-2.793	-1.91468	-54.436
9	1	2	48.2487	18.8604	223.575		48.9673	22.461	308.791		-0.718667	-3.60056	-85.2163
8	2	2	37.779	18.9554	262.405		45.2107	18.5034	279.105		-7.43167	0.452047	-16.6997
34	1	1	36.6193	19.8203	572.336		28.5017	18.8003	249.249		8.11767	1.02	323.087
32	2	5	20.9067	12.6522	180.753		25.382	14.9014	161.981		-4.47533	-2.24923	18.7713
31	2	5	30.429	14.2807	170.683		20.531	11.4138	121.899		9.898	2.86686	48.784
7	2	<1	25.6597	9.98003	102.621		16.6927	7.36523	144.917		8.967	2.6148	-42.2957
7	1	<1	54.488	22.1433	550.264		28.5997	16.1361	200.803		25.8883	6.00721	349.46
7	1	<1	36.6193	11.1923	212.567		27.979	11.4455	156.4		8.64033	-0.25315	56.1677
7	2	<1	31.36	11.1062	106.309		43.3323	15.2921	288.233		-11.9723	-4.18597	-181.924
7	1	<1	48.7223	18.1954	286.542		39.0693	14.9692	149.35		9.653	3.22618	137.192
3	1	<1	34.1857	17.5225	323.941		33.3853	16.4792	226.769		0.800333	1.04327	97.1717
13	1	7	44.835	20.2088	243.614		44.4593	26.4021	308.535		0.375667	-6.19323	-64.921
3	2	<1	29.338	16.5818	280.127		33.9733	15.3737	315.02		-4.63533	1.20812	-34.893
			38.9436	17.4082	256.231	#DIV/0!	35.527	16.6183	221.71	#DIV/0!	9.36833	3.37386	92.5669

## Sheet: 220308_완료자
Washout Days	Group	Exp years
4	1	4	44.3613	20.0808	234.409		36.358	17.2924	198.02		8.00333	2.78842	36.389
11	1	4	48.1017	21.3861	317.94		34.2183	18.8487	257.762		13.8833	2.53732	60.1777
9	1	4	39.739	17.3199	211.283		37.1747	19.7294	181.747		2.56433	-2.40954	29.5367
2	2	4	38.1547	22.2184	274.145		44.8677	18.4616	261.075		-6.713	3.75683	13.0697
5	2	4	40.033	18.9436	204.68		30.0533	13.4998	174.544		9.97967	5.4438	30.1363
5	2	4	50.6497	19.3198	262.212		41.3723	14.653	170.484		9.27733	4.66682	91.7277
5	2	4	34.1203	13.048	142.582		45.717	17.6284	201.896		-11.5967	-4.58039	-59.3143
32	2	3	51.7277	26.3757	359.515		44.4103	19.6951	279.008		7.31733	6.68055	80.5073
32	1	3	41.1927	18.5571	281.869		39.4287	18.9807	265.545		1.764	-0.423627	16.3247
30	1	2	36.3907	13.2268	145.048		29.1877	12.7718	165.355		7.203	0.45495	-20.307
29	2	2	30.9843	15.8201	200.127		33.7773	17.7348	254.563		-2.793	-1.91468	-54.436
9	1	2	48.2487	18.8604	223.575		48.9673	22.461	308.791		-0.718667	-3.60056	-85.2163
8	2	2	37.779	18.9554	262.405		45.2107	18.5034	279.105		-7.43167	0.452047	-16.6997
34	1	1	36.6193	19.8203	572.336		28.5017	18.8003	249.249		8.11767	1.02	323.087
32	2	5	20.9067	12.6522	180.753		25.382	14.9014	161.981		-4.47533	-2.24923	18.7713
7	2	<1	25.6597	9.98003	102.621		16.6927	7.36523	144.917		8.967	2.6148	-42.2957
7	1	<1	54.488	22.1433	550.264		28.5997	16.1361	200.803		25.8883	6.00721	349.46
7	1	<1	36.6193	11.1923	212.567		27.979	11.4455	156.4		8.64033	-0.25315	56.1677
7	2	<1	31.36	11.1062	106.309		43.3323	15.2921	288.233		-11.9723	-4.18597	-181.924
7	1	<1	48.7223	18.1954	286.542		39.0693	14.9692	149.35		9.653	3.22618	137.192
3	1	<1	34.1857	17.5225	323.941		33.3853	16.4792	226.769		0.800333	1.04327	97.1717
3	2	<1	29.338	16.5818	280.127		33.9733	15.3737	315.02
			39.5259	17.4631	259.768	#DIV/0!	35.8898	16.4595	217.886		43.3487	15.2375	421.459

## Sheet: 220307_완료자
4	1	4	44.3613	20.0808	234.409		36.358	17.2924	198.02		8.00333	2.78842	36.389
11	1	4	48.1017	21.3861	317.94		34.2183	18.8487	257.762		13.8833	2.53732	60.1777
9	1	4	39.739	17.3199	211.283		37.1747	19.7294	181.747		2.56433	-2.40954	29.5367
2	2	4	38.1547	22.2184	274.145		44.8677	18.4616	261.075		-6.713	3.75683	13.0697
5	2	4	40.033	18.9436	204.68		30.0533	13.4998	174.544		9.97967	5.4438	30.1363
5	2	4	50.6497	19.3198	262.212		41.3723	14.653	170.484		9.27733	4.66682	91.7277
5	2	4	34.1203	13.048	142.582		45.717	17.6284	201.896		-11.5967	-4.58039	-59.3143
9	1	2	48.2487	18.8604	223.575		48.9673	22.461	308.791		-0.718667	-3.60056	-85.2163
34	1	1	36.6193	19.8203	572.336		28.5017	18.8003	249.249		8.11767	1.02	323.087
7	2	<1	25.6597	9.98003	102.621		16.6927	7.36523	144.917		8.967	2.6148	-42.2957
7	1	<1	54.488	22.1433	550.264		28.5997	16.1361	200.803		25.8883	6.00721	349.46
7	1	<1	36.6193	11.1923	212.567		27.979	11.4455	156.4		8.64033	-0.25315	56.1677
7	2	<1	31.36	11.1062	106.309		43.3323	15.2921	288.233		-11.9723	-4.18597	-181.924
7	1	<1	48.7223	18.1954	286.542		39.0693	14.9692	149.35		9.653	3.22618	137.192
3	1	<1	34.1857	17.5225	323.941		33.3853	16.4792	226.769		0.800333	1.04327	97.1717
3	2	<1	29.338	16.5818	280.127		33.9733	15.3737	315.02		-4.63533	1.20812	-34.893
			41.3996	17.8594	275.718	#DIV/0!	35.0418	16.3601	208.807		70.1387	19.2832	820.473

## Sheet: 220304_완료자
4	1	4	44.3613	20.0808	234.409		36.358	17.2924	198.02		8.00333	2.78842	36.389
9	1	4	39.739	17.3199	211.283		37.1747	19.7294	181.747		2.56433	-2.40954	29.5367
2	2	4	38.1547	22.2184	274.145		44.8677	18.4616	261.075		-6.713	3.75683	13.0697
5	2	4	40.033	18.9436	204.68		30.0533	13.4998	174.544		9.97967	5.4438	30.1363
5	2	4	50.6497	19.3198	262.212		41.3723	14.653	170.484		9.27733	4.66682	91.7277
5	2	4	34.1203	13.048	142.582		45.717	17.6284	201.896		-11.5967	-4.58039	-59.3143
9	1	2	48.2487	18.8604	223.575		48.9673	22.461	308.791		-0.718667	-3.60056	-85.2163
7	2	<1	25.6597	9.98003	102.621		16.6927	7.36523	144.917		8.967	2.6148	-42.2957
7	1	<1	54.488	22.1433	550.264		28.5997	16.1361	200.803		25.8883	6.00721	349.46
7	1	<1	36.6193	11.1923	212.567		27.979	11.4455	156.4		8.64033	-0.25315	56.1677
7	2	<1	31.36	11.1062	106.309		43.3323	15.2921	288.233		-11.9723	-4.18597	-181.924
7	1	<1	48.7223	18.1954	286.542		39.0693	14.9692	149.35		9.653	3.22618	137.192
3	1	<1	34.1857	17.5225	323.941		33.3853	16.4792	226.769		0.800333	1.04327	97.1717
3	2	<1	29.338	16.5818	280.127		33.9733	15.3737	315.02		-4.63533	1.20812	-34.893
			41.013	16.8673	234.266	#DIV/0!	36.6819	15.7445	203.022		51.9727	13.4744	374.929

## Sheet: 220303_완료자
4	1	4	44.3613	20.0808	234.409		36.358	17.2924	198.02		8.00333	2.78842	36.389
2	2	4	38.1547	22.2184	274.145		44.8677	18.4616	261.075		-6.713	3.75683	13.0697
5	2	4	40.033	18.9436	204.68		30.0533	13.4998	174.544		9.97967	5.4438	30.1363
5	2	4	50.6497	19.3198	262.212		41.3723	14.653	170.484		9.27733	4.66682	91.7277
5	2	4	34.1203	13.048	142.582		45.717	17.6284	201.896		-11.5967	-4.58039	-59.3143
7	2	<1	25.6597	9.98003	102.621		16.6927	7.36523	144.917		8.967	2.6148	-42.2957
7	1	<1	54.488	22.1433	550.264		28.5997	16.1361	200.803		25.8883	6.00721	349.46
7	1	<1	36.6193	11.1923	212.567		27.979	11.4455	156.4		8.64033	-0.25315	56.1677
7	2	<1	31.36	11.1062	106.309		43.3323	15.2921	288.233		-11.9723	-4.18597	-181.924
7	1	<1	48.7223	18.1954	286.542		39.0693	14.9692	149.35		9.653	3.22618	137.192
3	1	<1	34.1857	17.5225	323.941		33.3853	16.4792	226.769		0.800333	1.04327	97.1717
3	2	<1	29.338	16.5818	280.127		33.9733	15.3737	315.02		-4.63533	1.20812	-34.893
			38.9743	16.6944	248.367	#DIV/0!	35.1167	14.883	207.293		46.292	21.7359	492.887

[truncated: 4 more sheets: 220228_완료자, 220228_day review, 220225_day review, 220224_day review]
