# Supplementary material for: Effect of bed height on laryngoscopy force and operator ergonomics during simulated endotracheal intubation: A randomized controlled study
Source: PLoS One. 2025 Oct 10;20(10):e0333104. doi: 10.1371/journal.pone.0333104 (PMC12513669; doi:10.1371/journal.pone.0333104)
Supplement: S2 File — (XLSX) [file pone.0333104.s004.xlsx]

## Sheet: Total
code	exp_date	exp_date_2	group	age	sex	ht	wt	affil	no of intubation experience	yr of intubation experience	APeakForce1st	APeakForce2nd	APeakForce3rd	APeakForceAvg	AAvgForce1st	AAvgForce2nd	AAvgForce3rd	AAvgForceAvg	AImpulseForce1st	AImpulseForce2nd	AImpulseForce3rd	AImpulseForceAvg	ANoAttempt1st	ANoAttempt2nd	ANoAttempt3rd	ANoAttemptAvg	ADurationSec1st	ADurationSec2nd	ADurationSec3rd	ADurationSecAvg	A1stAttemptSuccess1st	A1stAttemptSuccess2nd	A1stAttemptSuccess3rd	XPeakForce1st	XPeakForce2nd	XPeakForce3rd	XPeakForceAvg	XAvgForce1st	XAvgForce2nd	XAvgForce3rd	XAvgForceAvg	XImpulseForce1st	XImpulseForce2nd	XImpulseForce3rd	XImpulseForceAvg	XNoAttempt1st	XNoAttempt2nd	XNoAttempt3rd	XNoAttemptAvg
YME8V4	2022-02-24	2022-02-28	1	31	2	164	49	1		4	34.104	64.435	34.545	44.3613	16.6848	25.4815	18.0762	20.0808	212.898	288.96	201.369	234.409	1	1	1	1	12.76	11.34	11.14	11.7467	1	1	1	34.447	34.153	40.474	36.358	16.6077	15.232	20.0375	17.2924	220.219	167.856	205.985	198.02	1	1	1	1
CBJHAL	2022-02-24	2022-03-07	1	33	2	165	56	1		4	74.431	31.899	37.975	48.1017	27.5417	19.6666	16.9499	21.3861	425.794	291.065	236.96	317.94	1	1	1	1	15.46	14.8	13.98	14.7467	1	1	1	36.505	34.986	31.164	34.2183	21.037	18.3842	17.125	18.8487	332.806	275.395	165.085	257.762	1	1	1	1
KFFP7F	2022-02-23	2022-03-04	1	30	2	161	44	1		4	40.229	41.699	37.289	39.739	21.4826	16.6614	13.8155	17.3199	243.613	239.925	150.312	211.283	1	1	1	1	11.34	14.4	10.88	12.2067	1	1	1	44.492	35.476	31.556	37.1747	24.5206	19.0173	15.6503	19.7294	199.598	182.566	163.076	181.747	1	1	1	1
EECG9C	2022-02-23	2022-02-25	2	36	2	154	45	1		4	27.342	39.886	47.236	38.1547	15.4283	22.6312	28.5958	22.2184	181.745	229.481	411.208	274.145	1	1	1	1	11.78	10.14	14.38	12.1	1	1	1	53.165	35.819	45.619	44.8677	15.6731	17.78	21.9317	18.4616	247.782	242.874	292.569	261.075	1	1	1	1
T7SDZT	2022-03-18		1	37	1	168	66	1		4	45.276	36.358	49.539	43.7243	21.5494	17.1953	21.4493	20.0647	369.357	294.384	363.78	342.507	1	1	1	1	17.14	17.12	16.96	17.0733	1	1	1				#DIV/0!				#DIV/0!				#DIV/0!				#DIV/0!
9CJ7ZD	2022-02-23	2022-02-28	2	32	2	163	53	1		4	44.149	33.859	42.091	40.033	19.7971	17.9574	19.0763	18.9436	225.992	201.482	186.567	204.68	1	1	1	1	11.44	11.22	9.78	10.8133	1	1	1	26.803	28.077	35.28	30.0533	14.5793	11.9433	13.9769	13.4998	165.912	144.992	212.728	174.544	1	1	1	1
HATDZL	2022-02-23	2022-02-28	2	31	2	163	49	1		4	40.719	58.408	52.822	50.6497	21.4899	17.747	18.7226	19.3198	231.231	277.562	277.843	262.212	1	1	1	1	10.76	15.64	14.84	13.7467	1	1	1	61.691	34.006	28.42	41.3723	17.6468	16.3248	9.98739	14.653	211.761	196.223	103.469	170.484	1	1	1	1
B8V692	2022-02-23	2022-02-28	2	29	1	174	66	1		4	29.743	38.612	34.006	34.1203	12.7108	13.2214	13.2117	13.048	131.684	161.566	134.495	142.582	1	1	1	1	10.36	12.22	10.18	10.92	1	1	1	36.26	40.474	60.417	45.717	16.5197	13.6155	22.7499	17.6284	203.522	200.147	202.019	201.896	1	1	1	1
HGXV9E	2022-02-25	2022-03-14	1	28	1	180	83	2		3	29.596	29.204	28.322	29.0407	15.5885	14.5087	13.5299	14.5424	160.561	130.868	145.312	145.58	1	1	1	1	10.3	9.02	10.74	10.02	1	1	1	39.739	49.049	41.503	43.4303	20.1528	25.9048	19.1151	21.7242	259.97	366.812	233.969	286.917	1	1	1	1
43HSKT	2022-02-04	2022-03-08	2	28	1	179	70	2		3	58.016	51.303	45.864	51.7277	28.9963	23.1536	26.9772	26.3757	426.245	287.568	364.732	359.515	1	1	1	1	14.7	12.42	13.52	13.5467	1	1	1	42.532	53.214	37.485	44.4103	19.157	24.1806	15.7478	19.6951	293.102	292.585	251.336	279.008	1	1	1	1
FHQQM6	2022-02-04	2022-03-08	1	30	1	183	77	2		3	47.726	43.267	32.585	41.1927	19.0952	19.4193	17.1568	18.5571	384.576	216.719	244.313	281.869	1	1	1	1	20.14	11.16	14.24	15.18	1	1	1	40.719	39.69	37.877	39.4287	22.2458	17.3518	17.3446	18.9807	323.009	285.61	188.015	265.545	1	1	1	1
7AV99S	2022-02-04		1	32	2	155	43	2		4	30.282	24.647	39.984	31.6377	16.2641	13.2965	15.4038	14.9881	169.147	133.763	144.487	149.132	1	1	1	1	10.4	10.06	9.38	9.94667	1	1	1	44.394	34.594	26.656	35.2147	21.545	20.0078	11.2864	17.613	187.442	205.28	116.25	169.657	1	1	1	1
9Q72BJ	2022-03-07	2022-03-14	1	31	1	174	60	2		3	38.318	31.458	27.097	32.291	22.9383	19.2394	13.8051	18.6609	269.755	276.278	133.357	226.463	1	1	1	1	11.76	14.36	9.66	11.9267	1	1	1	40.18	56.007	38.563	44.9167	22.3703	19.8423	20.9963	21.0696	228.624	180.962	167.551	192.379	1	1	1	1
28BWRZ	2022-02-04	2022-03-19	2	29	1	170	63	2		3	48.657	33.076	51.009	44.2473	17.033	13.4448	16.055	15.5109	396.187	270.779	284.172	317.046	1	1	1	1	23.26	20.14	17.7	20.3667	1	1	1	45.178	26.509	34.79	35.4923	17.5902	12.2042	14.4748	14.7564	314.161	189.164	262.283	255.203	1	1	1	1
VX3G5C	2022-02-01		2	36	1	168	72	2		3	31.458	34.055	28.028	31.1803	16.2882	12.2615	10.7542	13.1013	229.989	198.146	149.269	192.468	1	1	1	1	14.12	16.16	13.88	14.72	1	1	1	30.821	29.449	28.714	29.6613	11.0509	14.4344	13.8714	13.1189	355.174	217.96	208.626	260.587	1	1	1	1
V6MUGK	2022-02-06	2022-03-08	1	31	1	179	68	2		2	35.427	41.16	32.585	36.3907	16.3729	12.977	10.3304	13.2268	178.792	153.907	102.445	145.048	1	1	1	1	10.92	11.86	9.96	10.9133	1	1	1	30.821	20.727	36.015	29.1877	13.4525	8.9932	15.8697	12.7718	178.381	106.3	211.384	165.355	1	1	1	1
Y8DGQ9	2022-02-01	2022-03-15	1	32	2	164	52	2		2	27.244	37.681	25.627	30.184	11.0593	20.7079	14.6138	15.4603	185.575	376.055	189.103	250.244	1	1	1	1	16.78	18.16	12.94	15.96	1	1	1	25.549	41.601	35.329	34.1597	12.3788	21.8725	18.3322	17.5278	143.842	244.097	202.754	196.898	1	1	1	1
XURA29	2022-02-07	2022-03-08	2	27	1	171	65	2		2	36.75	27.244	28.959	30.9843	16.1569	15.6106	15.6928	15.8201	251.725	186.078	162.577	200.127	1	1	1	1	15.58	11.92	10.36	12.62	1	1	1	35.672	29.253	36.407	33.7773	20.3104	15.0529	17.841	17.7348	327.404	208.633	227.651	254.563	1	1	1	1
S9C2HR	2022-02-01	2022-03-18	2	29	2	161	50	2		2	28.322	24.941	23.814	25.6923	10.5695	12.2654	10.7746	11.2032	189.406	182.999	135.329	169.245	1	1	1	1	17.92	14.92	12.56	15.1333	1	1	1	40.082	34.888	33.957	36.309	13.3821	18.3117	13.1494	14.9477	328.396	249.772	215.386	264.518	1	1	1	1
XFYN42	2022-02-23	2022-03-04	1	31	2	163	55	2		2	46.158	64.68	33.908	48.2487	20.2302	22.4117	13.9394	18.8604	255.305	258.183	157.236	223.575	1	1	1	1	12.62	11.52	11.28	11.8067	1	1	1	81.879	37.044	27.979	48.9673	24.8492	22.9214	19.6124	22.461	303.16	445.132	178.081	308.791	1	1	1	1
RAWQDQ	2022-02-28	2022-03-08	2	30	1	180	83	2		2	47.383	36.456	29.498	37.779	20.3504	18.3546	18.1612	18.9554	255.194	231.635	300.387	262.405	1	1	1	1	12.54	12.62	16.54	13.9	1	1	1	60.858	45.962	28.812	45.2107	17.8906	23.4351	14.1843	18.5034	309.865	368.869	158.581	279.105	1	1	1	1
RSYVDZ	2022-02-24		2	29	2	167	51	2		2				#DIV/0!				#DIV/0!				#DIV/0!				#DIV/0!				#DIV/0!				19.698	41.258	23.618	28.1913	12.2264	14.2181	10.4969	12.3138	125.687	143.318	160.602	143.202	1	1	1	1
8KV44E	2022-02-01	2022-03-15	2	31	1	175	75	2	200	1	25.872	28.469	20.58	24.9737	16.0851	17.8795	12.3324	15.4323	287.28	324.692	172.408	261.46	1	1	1	1	17.86	18.16	13.98	16.6667	1	1	1	33.761	39.641	51.891	41.7643	18.633	23.3856	19.3182	20.4456	329.059	1044.4	380.303	584.588	1	1	1	1
KZF534	2022-02-08		1	26	2	161	57	2		1	37.975	38.269	46.844	41.0293	18.9258	21.9365	21.3216	20.7279	157.841	244.811	145.413	182.688	1	1	1	1	8.34	11.16	6.82	8.77333	1	1	1	21.186	34.496	31.997	29.2263	13.2389	11.8924	15.1467	13.426	165.487	116.784	135.714	139.328	1	1	1	1
GG6S9E	2022-02-08	2022-03-15	2	33	1	166	73	2		1	46.697	42.679	34.251	41.209	25.7605	20.267	19.5372	21.8549	416.805	370.886	366.518	384.736	1	1	1	1	16.18	18.3	18.76	17.7467	1	1	1	53.753	20.482	42.483	38.906	21.1971	10.1818	19.682	17.0203	434.965	184.698	325.934	315.199	1	1	1	1
85UWMU	2022-02-06		1	31	2	161	53	2		1	38.563	32.83	31.654	34.349	22.2916	19.8229	18.2677	20.1274	275.078	244.615	229.808	249.834	1	1	1	1	12.34	12.34	12.58	12.42	1	1	1	24.01	28.861	32.781	28.5507	13.1464	20.4837	18.241	17.2904	184.575	401.89	253.915	280.127	1	1	1	1
G87CSD	2022-03-15		2	26	2	165	50	2		1				#DIV/0!				#DIV/0!				#DIV/0!				#DIV/0!				#DIV/0!				23.324	34.839	32.34	30.1677	8.9893	15.081	14.3127	12.7943	173.853	362.849	239.594	258.765	1	1	1	1
7SDMG3	2022-02-01	2022-03-07	1	33	2	156	49	2		1	36.505	36.701	36.652	36.6193	22.204	19.3818	17.8751	19.8203	988.076	422.911	306.022	572.336	1	1	1	1	44.5	21.82	17.12	27.8133	1	1	1	35.819	25.382	24.304	28.5017	23.3893	17.9138	15.0978	18.8003	263.831	281.605	202.311	249.249	1	1	1	1
2M7DRQ	2022-02-06	2022-03-19	2	28	2	159	51	2		1	39.2	64.925	50.96	51.695	19.477	37.9455	28.6271	28.6832	234.113	414.364	285.699	311.392	1	1	1	1	12.02	10.92	9.98	10.9733	1	1	1	41.356	46.403	56.007	47.922	16.3797	17.5779	17.7062	17.2213	191.97	133.943	200.788	175.567	1	1	1	1
DD29B6	2022-02-04	2022-03-08	2	34	2	156	46	1	>100	5	17.689	18.228	26.803	20.9067	9.2583	12.9815	15.7168	12.6522	110.914	132.411	298.933	180.753	1	1	1	1	11.98	10.2	19.02	13.7333	1	1	1	22.295	29.449	24.402	25.382	12.7174	17.4204	14.5664	14.9014	144.724	183.611	157.609	161.981	1	1	1	1
89NTE3	2022-02-07	2022-03-10	2	35	2	158	54	1		5	31.605	25.921	33.761	30.429	13.772	12.9351	16.1351	14.2807	187.299	146.942	177.809	170.683	1	1	1	1	13.6	11.36	11.02	11.9933	1	1	1	17.836	26.95	16.807	20.531	9.04184	14.4457	10.754	11.4138	92.588	158.903	114.207	121.899	1	1	1	1
Z55HGD	2022-02-24	2022-03-03	2	25	2	158	52	3	<10	<1	22.687	25.088	29.204	25.6597	8.5511	7.74178	13.6472	9.98003	104.836	69.831	133.197	102.621	1	1	1	1	12.26	9.02	9.76	10.3467	1	1	1	22.785	14.308	12.985	16.6927	6.32972	8.09897	7.667	7.36523	165.079	134.119	135.553	144.917	1	1	1	1
C8UXX8	2022-02-24	2022-03-03	1	24	1	167	61	3	14	<1	59.927	64.435	39.102	54.488	21.4159	21.2611	23.7529	22.1433	621.918	556.19	472.683	550.264	1	1	1	1	29.04	26.16	19.9	25.0333	1	1	1	25.676	25.627	34.496	28.5997	14.4589	18.4091	15.5404	16.1361	128.395	303.381	170.634	200.803	1	1	1	1
3GY65S	2022-02-24	2022-03-03	1	27	1	177	63	3	2	<1	58.996	28.371	22.491	36.6193	18.1111	12.2366	10.148	11.1923	226.751	243.508	167.443	212.567	1	1	1	1	12.52	19.9	16.5	16.3067	1	1	1	30.38	31.017	22.54	27.979	11.1548	12.2656	10.9161	11.4455	155.945	186.191	127.063	156.4	1	1	1	1
NUJA2W	2022-02-24	2022-03-03	2	23	1	180	75	3	14	<1	42.581	25.774	25.725	31.36	15.2774	9.57737	8.46383	11.1062	151.857	90.219	76.852	106.309	1	1	1	1	9.94	9.42	9.08	9.48	1	1	1	35.035	57.379	37.583	43.3323	15.4985	16.9718	13.4061	15.2921	308.421	270.192	286.086	288.233	1	1	1	1
7YFVCA	2022-02-24	2022-03-03	1	24	2	164	56	3	23	<1	38.514	48.657	58.996	48.7223	16.9917	15.2521	22.3425	18.1954	276.285	282.164	301.177	286.542	1	1	1	1	16.26	18.5	13.48	16.08	1	1	1	36.26	40.082	40.866	39.0693	15.3019	14.9768	14.629	14.9692	163.118	149.469	135.464	149.35	1	1	1	1
CAKMAD	2022-02-28	2022-03-03	1	24	1	168	62	3	23	<1	38.465	34.202	29.89	34.1857	22.6467	16.7144	13.2064	17.5225	490.527	277.124	204.171	323.941	1	1	1	1	21.66	16.58	15.46	17.9	1	1	1	35.819	34.202	30.135	33.3853	19.0814	15.8349	14.5214	16.4792	272.482	224.855	182.97	226.769	1	1	1	1
XB96XZ	2022-02-25	2022-03-10	1	34	2	157	61	1		7	57.526	40.67	36.309	44.835	25.2362	19.1333	16.257	20.2088	360.372	202.048	168.423	243.614	1	1	1	1	14.28	10.56	10.36	11.7333	1	1	1	40.768	48.706	43.904	44.4593	20.2198	32.2531	26.7333	26.4021	275.799	413.485	236.322	308.535	1	1	1	1
GJAP8X	2022-02-28	2022-03-03	2	23	1	172	63	3	22	<1	22.06	29.449	36.505	29.338	16.8455	15.79	17.11	16.5818	371.611	180.638	288.133	280.127	1	1	1	1	22.06	11.44	16.84	16.78	1	1	1	27.146	37.73	37.044	33.9733	13.4683	16.8295	15.8233	15.3737	251.049	328.176	365.836	315.02	1	1	1	1
3LDZ5L	2022-03-07	2022-03-17	1	44	1	172	65	1		15	20.286	24.892	23.961	23.0463	10.9406	12.2553	7.16369	10.1199	131.288	163.241	126.797	140.442	1	1	1	1	12	13.32	17.7	14.34	1	1	1	19.844	23.471	22.785	22.0333	10.1375	11.8149	10.7355	10.896	111.309	120.749	118.52	116.859	1	1	1	1
5E5BGZ	2022-03-07		1	39	2	165	55	1		10	54.929	45.325	39.739	46.6643	37.1784	29.5217	24.9839	30.5614	655.828	234.402	189.878	360.036	1	1	1	1	17.64	7.94	7.6	11.06	1	1	1				#DIV/0!				#DIV/0!				#DIV/0!				#DIV/0!
37TWDB	2022-03-08		2	41	2	161	51	1		7				#DIV/0!				#DIV/0!				#DIV/0!				#DIV/0!				#DIV/0!				39.396	29.155	28.224	32.2583	16.7627	12.5978	13.4043	14.2549	255.463	158.984	111.524	175.324	1	1	1	1
XC364W	2022-03-08	2022-03-17	2	36	2	167	53	1		11	18.914	20.041	18.669	19.208	10.1053	10.1662	9.13176	9.80106	89.735	67.097	67.027	74.6197	1	1	1	1	8.88	6.6	7.34	7.60667	1	1	1	32.144	22.785	21.07	25.333	17.6198	13.8529	15.2807	15.5845	150.826	134.096	130.497	138.473	1	1	1	1
ZY86JL	2022-03-08	2022-03-15	1	33	2	164	54	1		5	37.779	31.164	43.316	37.4197	21.4278	18.1918	21.8617	20.4938	269.99	186.284	253.159	236.478	1	1	1	1	12.6	10.24	11.58	11.4733	1	1	1	23.716	38.367	26.264	29.449	12.9672	17.7223	13.0723	14.5873	118.78	159.146	130.462	136.129	1	1	1	1
R2WNH5	2022-03-17		1	26	1	170	62	2		<1mo	43.757	25.186	32.34	33.761	23.3737	12.7281	12.7848	16.2955	510.013	262.708	248.025	340.249	1	1	1	1	21.82	20.64	19.4	20.62	1	1	1				#DIV/0!				#DIV/0!				#DIV/0!				#DIV/0!
RN9YV8	2022-03-19		2	26	1	175	62	2	26	<1mo				#DIV/0!				#DIV/0!				#DIV/0!				#DIV/0!				#DIV/0!				18.081	49.049	33.663	33.5977	9.95292	17.5337	14.9613	14.1493	102.117	273.526	166.37	180.671	1	1	1	1
YZA6FB	2022-01-27	2022-01-28	1	35	2	164	55	1		5	32.732	46.697	21.511	33.6467	11.6622	18.306	9.725	13.2311	607.361	221.142	108.917	312.473	1	1	1	1	52.08	12.08	11.2	25.12	1	1	1	21.021	26.509	26.705	24.745	6.24924	9.10979	11.64	8.99968	160.355	216.449	146.437	174.414	1	1	1	1
A5KFCS	2022-01-28		2	40	2	164	59	1		10년이상	40.817			40.817	15.4208			15.4208	439.184			439.184	1			1	28.48			28.48	1			34.055			34.055	17.8999			17.8999	433.536			433.536	1			1
QKUUA2	2022-01-27		1	39	1	183		1		7	13.867			13.867	4.07033			4.07033	263.594			263.594	1			1	64.76			64.76	1			14.7			14.7	8.13517			8.13517	231.365			231.365	1			1
5HK3TK	2022-01-27		2	45	2	160		1		10년이상	14.308			14.308	5.81836			5.81836	84.366			84.366	1			1	14.5			14.5	1			13.083			13.083	4.49987			4.49987	105.747			105.747	1			1
[truncated: 17 more columns]

## Sheet: 220315_완료자
Washout Days	Group	Exp years
4	1	4	44.3613	20.0808	234.409		36.358	17.2924	198.02		8.00333	2.78842	36.389
11	1	4	48.1017	21.3861	317.94		34.2183	18.8487	257.762		13.8833	2.53732	60.1777
9	1	4	39.739	17.3199	211.283		37.1747	19.7294	181.747		2.56433	-2.40954	29.5367
2	2	4	38.1547	22.2184	274.145		44.8677	18.4616	261.075		-6.713	3.75683	13.0697
5	2	4	40.033	18.9436	204.68		30.0533	13.4998	174.544		9.97967	5.4438	30.1363
5	2	4	50.6497	19.3198	262.212		41.3723	14.653	170.484		9.27733	4.66682	91.7277
5	2	4	34.1203	13.048	142.582		45.717	17.6284	201.896		-11.5967	-4.58039	-59.3143
17	1	3	29.0407	14.5424	145.58		43.4303	21.7242	286.917		-14.3897	-7.18187	-141.337
32	2	3	51.7277	26.3757	359.515		44.4103	19.6951	279.008		7.31733	6.68055	80.5073
32	1	3	41.1927	18.5571	281.869		39.4287	18.9807	265.545		1.764	-0.423627	16.3247
7	1	3	32.291	18.6609	226.463		44.9167	21.0696	192.379		-12.6257	-2.40869	34.0843
30	1	2	36.3907	13.2268	145.048		29.1877	12.7718	165.355		7.203	0.45495	-20.307
42	1	2	30.184	15.4603	250.244		34.1597	17.5278	196.898		-3.97567	-2.06751	53.3467
29	2	2	30.9843	15.8201	200.127		33.7773	17.7348	254.563		-2.793	-1.91468	-54.436
9	1	2	48.2487	18.8604	223.575		48.9673	22.461	308.791		-0.718667	-3.60056	-85.2163
8	2	2	37.779	18.9554	262.405		45.2107	18.5034	279.105		-7.43167	0.452047	-16.6997
42	2	1	24.9737	15.4323	261.46		41.7643	20.4456	584.588		-16.7907	-5.01325	-323.128
35	2	1	41.209	21.8549	384.736		38.906	17.0203	315.199		2.303	4.83458	69.5373
34	1	1	36.6193	19.8203	572.336		28.5017	18.8003	249.249		8.11767	1.02	323.087
32	2	5	20.9067	12.6522	180.753		25.382	14.9014	161.981		-4.47533	-2.24923	18.7713
31	2	5	30.429	14.2807	170.683		20.531	11.4138	121.899		9.898	2.86686	48.784
7	2	<1	25.6597	9.98003	102.621		16.6927	7.36523	144.917		8.967	2.6148	-42.2957
7	1	<1	54.488	22.1433	550.264		28.5997	16.1361	200.803		25.8883	6.00721	349.46
7	1	<1	36.6193	11.1923	212.567		27.979	11.4455	156.4		8.64033	-0.25315	56.1677
7	2	<1	31.36	11.1062	106.309		43.3323	15.2921	288.233		-11.9723	-4.18597	-181.924
7	1	<1	48.7223	18.1954	286.542		39.0693	14.9692	149.35		9.653	3.22618	137.192
3	1	<1	34.1857	17.5225	323.941		33.3853	16.4792	226.769		0.800333	1.04327	97.1717
13	1	7	44.835	20.2088	243.614		44.4593	26.4021	308.535		0.375667	-6.19323	-64.921
3	2	<1	29.338	16.5818	280.127		33.9733	15.3737	315.02		-4.63533	1.20812	-34.893
7	1	5	37.4197	20.4938	236.478		29.449	14.5873	136.129		7.97067	5.90649	100.348
			37.6626	17.5055	257.396	#DIV/0!	35.9003	17.0046	233.713	#DIV/0!	8.84333	3.92884	81.9443

## Sheet: 220314_완료자
Washout Days	Group	Exp years
4	1	4	44.3613	20.0808	234.409		36.358	17.2924	198.02		8.00333	2.78842	36.389
11	1	4	48.1017	21.3861	317.94		34.2183	18.8487	257.762		13.8833	2.53732	60.1777
9	1	4	39.739	17.3199	211.283		37.1747	19.7294	181.747		2.56433	-2.40954	29.5367
2	2	4	38.1547	22.2184	274.145		44.8677	18.4616	261.075		-6.713	3.75683	13.0697
5	2	4	40.033	18.9436	204.68		30.0533	13.4998	174.544		9.97967	5.4438	30.1363
5	2	4	50.6497	19.3198	262.212		41.3723	14.653	170.484		9.27733	4.66682	91.7277
5	2	4	34.1203	13.048	142.582		45.717	17.6284	201.896		-11.5967	-4.58039	-59.3143
17	1	3	29.0407	14.5424	145.58		43.4303	21.7242	286.917		-14.3897	-7.18187	-141.337
32	2	3	51.7277	26.3757	359.515		44.4103	19.6951	279.008		7.31733	6.68055	80.5073
32	1	3	41.1927	18.5571	281.869		39.4287	18.9807	265.545		1.764	-0.423627	16.3247
7	1	3	32.291	18.6609	226.463		44.9167	21.0696	192.379		-12.6257	-2.40869	34.0843
30	1	2	36.3907	13.2268	145.048		29.1877	12.7718	165.355		7.203	0.45495	-20.307
29	2	2	30.9843	15.8201	200.127		33.7773	17.7348	254.563		-2.793	-1.91468	-54.436
9	1	2	48.2487	18.8604	223.575		48.9673	22.461	308.791		-0.718667	-3.60056	-85.2163
8	2	2	37.779	18.9554	262.405		45.2107	18.5034	279.105		-7.43167	0.452047	-16.6997
34	1	1	36.6193	19.8203	572.336		28.5017	18.8003	249.249		8.11767	1.02	323.087
32	2	5	20.9067	12.6522	180.753		25.382	14.9014	161.981		-4.47533	-2.24923	18.7713
31	2	5	30.429	14.2807	170.683		20.531	11.4138	121.899		9.898	2.86686	48.784
7	2	<1	25.6597	9.98003	102.621		16.6927	7.36523	144.917		8.967	2.6148	-42.2957
7	1	<1	54.488	22.1433	550.264		28.5997	16.1361	200.803		25.8883	6.00721	349.46
7	1	<1	36.6193	11.1923	212.567		27.979	11.4455	156.4		8.64033	-0.25315	56.1677
7	2	<1	31.36	11.1062	106.309		43.3323	15.2921	288.233		-11.9723	-4.18597	-181.924
7	1	<1	48.7223	18.1954	286.542		39.0693	14.9692	149.35		9.653	3.22618	137.192
3	1	<1	34.1857	17.5225	323.941		33.3853	16.4792	226.769		0.800333	1.04327	97.1717
13	1	7	44.835	20.2088	243.614		44.4593	26.4021	308.535		0.375667	-6.19323	-64.921
3	2	<1	29.338	16.5818	280.127		33.9733	15.3737	315.02		-4.63533	1.20812	-34.893
			38.4085	17.2587	249.91	#DIV/0!	35.9401	16.6607	215.7	#DIV/0!	9.36833	3.55434	88.9117

## Sheet: 220310_완료자
Washout Days	Group	Exp years
4	1	4	44.3613	20.0808	234.409		36.358	17.2924	198.02		8.00333	2.78842	36.389
11	1	4	48.1017	21.3861	317.94		34.2183	18.8487	257.762		13.8833	2.53732	60.1777
9	1	4	39.739	17.3199	211.283		37.1747	19.7294	181.747		2.56433	-2.40954	29.5367
2	2	4	38.1547	22.2184	274.145		44.8677	18.4616	261.075		-6.713	3.75683	13.0697
5	2	4	40.033	18.9436	204.68		30.0533	13.4998	174.544		9.97967	5.4438	30.1363
5	2	4	50.6497	19.3198	262.212		41.3723	14.653	170.484		9.27733	4.66682	91.7277
5	2	4	34.1203	13.048	142.582		45.717	17.6284	201.896		-11.5967	-4.58039	-59.3143
32	2	3	51.7277	26.3757	359.515		44.4103	19.6951	279.008		7.31733	6.68055	80.5073
32	1	3	41.1927	18.5571	281.869		39.4287	18.9807	265.545		1.764	-0.423627	16.3247
30	1	2	36.3907	13.2268	145.048		29.1877	12.7718	165.355		7.203	0.45495	-20.307
29	2	2	30.9843	15.8201	200.127		33.7773	17.7348	254.563		-2.793	-1.91468	-54.436
9	1	2	48.2487	18.8604	223.575		48.9673	22.461	308.791		-0.718667	-3.60056	-85.2163
8	2	2	37.779	18.9554	262.405		45.2107	18.5034	279.105		-7.43167	0.452047	-16.6997
34	1	1	36.6193	19.8203	572.336		28.5017	18.8003	249.249		8.11767	1.02	323.087
32	2	5	20.9067	12.6522	180.753		25.382	14.9014	161.981		-4.47533	-2.24923	18.7713
31	2	5	30.429	14.2807	170.683		20.531	11.4138	121.899		9.898	2.86686	48.784
7	2	<1	25.6597	9.98003	102.621		16.6927	7.36523	144.917		8.967	2.6148	-42.2957
7	1	<1	54.488	22.1433	550.264		28.5997	16.1361	200.803		25.8883	6.00721	349.46
7	1	<1	36.6193	11.1923	212.567		27.979	11.4455	156.4		8.64033	-0.25315	56.1677
7	2	<1	31.36	11.1062	106.309		43.3323	15.2921	288.233		-11.9723	-4.18597	-181.924
7	1	<1	48.7223	18.1954	286.542		39.0693	14.9692	149.35		9.653	3.22618	137.192
3	1	<1	34.1857	17.5225	323.941		33.3853	16.4792	226.769		0.800333	1.04327	97.1717
13	1	7	44.835	20.2088	243.614		44.4593	26.4021	308.535		0.375667	-6.19323	-64.921
3	2	<1	29.338	16.5818	280.127		33.9733	15.3737	315.02		-4.63533	1.20812	-34.893
			38.9436	17.4082	256.231	#DIV/0!	35.527	16.6183	221.71	#DIV/0!	9.36833	3.37386	92.5669

## Sheet: 220308_완료자
Washout Days	Group	Exp years
4	1	4	44.3613	20.0808	234.409		36.358	17.2924	198.02		8.00333	2.78842	36.389
11	1	4	48.1017	21.3861	317.94		34.2183	18.8487	257.762		13.8833	2.53732	60.1777
9	1	4	39.739	17.3199	211.283		37.1747	19.7294	181.747		2.56433	-2.40954	29.5367
2	2	4	38.1547	22.2184	274.145		44.8677	18.4616	261.075		-6.713	3.75683	13.0697
5	2	4	40.033	18.9436	204.68		30.0533	13.4998	174.544		9.97967	5.4438	30.1363
5	2	4	50.6497	19.3198	262.212		41.3723	14.653	170.484		9.27733	4.66682	91.7277
5	2	4	34.1203	13.048	142.582		45.717	17.6284	201.896		-11.5967	-4.58039	-59.3143
32	2	3	51.7277	26.3757	359.515		44.4103	19.6951	279.008		7.31733	6.68055	80.5073
32	1	3	41.1927	18.5571	281.869		39.4287	18.9807	265.545		1.764	-0.423627	16.3247
30	1	2	36.3907	13.2268	145.048		29.1877	12.7718	165.355		7.203	0.45495	-20.307
29	2	2	30.9843	15.8201	200.127		33.7773	17.7348	254.563		-2.793	-1.91468	-54.436
9	1	2	48.2487	18.8604	223.575		48.9673	22.461	308.791		-0.718667	-3.60056	-85.2163
8	2	2	37.779	18.9554	262.405		45.2107	18.5034	279.105		-7.43167	0.452047	-16.6997
34	1	1	36.6193	19.8203	572.336		28.5017	18.8003	249.249		8.11767	1.02	323.087
32	2	5	20.9067	12.6522	180.753		25.382	14.9014	161.981		-4.47533	-2.24923	18.7713
7	2	<1	25.6597	9.98003	102.621		16.6927	7.36523	144.917		8.967	2.6148	-42.2957
7	1	<1	54.488	22.1433	550.264		28.5997	16.1361	200.803		25.8883	6.00721	349.46
7	1	<1	36.6193	11.1923	212.567		27.979	11.4455	156.4		8.64033	-0.25315	56.1677
7	2	<1	31.36	11.1062	106.309		43.3323	15.2921	288.233		-11.9723	-4.18597	-181.924
7	1	<1	48.7223	18.1954	286.542		39.0693	14.9692	149.35		9.653	3.22618	137.192
3	1	<1	34.1857	17.5225	323.941		33.3853	16.4792	226.769		0.800333	1.04327	97.1717
3	2	<1	29.338	16.5818	280.127		33.9733	15.3737	315.02
			39.5259	17.4631	259.768	#DIV/0!	35.8898	16.4595	217.886		43.3487	15.2375	421.459

## Sheet: 220307_완료자
4	1	4	44.3613	20.0808	234.409		36.358	17.2924	198.02		8.00333	2.78842	36.389
11	1	4	48.1017	21.3861	317.94		34.2183	18.8487	257.762		13.8833	2.53732	60.1777
9	1	4	39.739	17.3199	211.283		37.1747	19.7294	181.747		2.56433	-2.40954	29.5367
2	2	4	38.1547	22.2184	274.145		44.8677	18.4616	261.075		-6.713	3.75683	13.0697
5	2	4	40.033	18.9436	204.68		30.0533	13.4998	174.544		9.97967	5.4438	30.1363
5	2	4	50.6497	19.3198	262.212		41.3723	14.653	170.484		9.27733	4.66682	91.7277
5	2	4	34.1203	13.048	142.582		45.717	17.6284	201.896		-11.5967	-4.58039	-59.3143
9	1	2	48.2487	18.8604	223.575		48.9673	22.461	308.791		-0.718667	-3.60056	-85.2163
34	1	1	36.6193	19.8203	572.336		28.5017	18.8003	249.249		8.11767	1.02	323.087
7	2	<1	25.6597	9.98003	102.621		16.6927	7.36523	144.917		8.967	2.6148	-42.2957
7	1	<1	54.488	22.1433	550.264		28.5997	16.1361	200.803		25.8883	6.00721	349.46
7	1	<1	36.6193	11.1923	212.567		27.979	11.4455	156.4		8.64033	-0.25315	56.1677
7	2	<1	31.36	11.1062	106.309		43.3323	15.2921	288.233		-11.9723	-4.18597	-181.924
7	1	<1	48.7223	18.1954	286.542		39.0693	14.9692	149.35		9.653	3.22618	137.192
3	1	<1	34.1857	17.5225	323.941		33.3853	16.4792	226.769		0.800333	1.04327	97.1717
3	2	<1	29.338	16.5818	280.127		33.9733	15.3737	315.02		-4.63533	1.20812	-34.893
			41.3996	17.8594	275.718	#DIV/0!	35.0418	16.3601	208.807		70.1387	19.2832	820.473

## Sheet: 220304_완료자
4	1	4	44.3613	20.0808	234.409		36.358	17.2924	198.02		8.00333	2.78842	36.389
9	1	4	39.739	17.3199	211.283		37.1747	19.7294	181.747		2.56433	-2.40954	29.5367
2	2	4	38.1547	22.2184	274.145		44.8677	18.4616	261.075		-6.713	3.75683	13.0697
5	2	4	40.033	18.9436	204.68		30.0533	13.4998	174.544		9.97967	5.4438	30.1363
5	2	4	50.6497	19.3198	262.212		41.3723	14.653	170.484		9.27733	4.66682	91.7277
5	2	4	34.1203	13.048	142.582		45.717	17.6284	201.896		-11.5967	-4.58039	-59.3143
9	1	2	48.2487	18.8604	223.575		48.9673	22.461	308.791		-0.718667	-3.60056	-85.2163
7	2	<1	25.6597	9.98003	102.621		16.6927	7.36523	144.917		8.967	2.6148	-42.2957
7	1	<1	54.488	22.1433	550.264		28.5997	16.1361	200.803		25.8883	6.00721	349.46
7	1	<1	36.6193	11.1923	212.567		27.979	11.4455	156.4		8.64033	-0.25315	56.1677
7	2	<1	31.36	11.1062	106.309		43.3323	15.2921	288.233		-11.9723	-4.18597	-181.924
7	1	<1	48.7223	18.1954	286.542		39.0693	14.9692	149.35		9.653	3.22618	137.192
3	1	<1	34.1857	17.5225	323.941		33.3853	16.4792	226.769		0.800333	1.04327	97.1717
3	2	<1	29.338	16.5818	280.127		33.9733	15.3737	315.02		-4.63533	1.20812	-34.893
			41.013	16.8673	234.266	#DIV/0!	36.6819	15.7445	203.022		51.9727	13.4744	374.929

## Sheet: 220303_완료자
4	1	4	44.3613	20.0808	234.409		36.358	17.2924	198.02		8.00333	2.78842	36.389
2	2	4	38.1547	22.2184	274.145		44.8677	18.4616	261.075		-6.713	3.75683	13.0697
5	2	4	40.033	18.9436	204.68		30.0533	13.4998	174.544		9.97967	5.4438	30.1363
5	2	4	50.6497	19.3198	262.212		41.3723	14.653	170.484		9.27733	4.66682	91.7277
5	2	4	34.1203	13.048	142.582		45.717	17.6284	201.896		-11.5967	-4.58039	-59.3143
7	2	<1	25.6597	9.98003	102.621		16.6927	7.36523	144.917		8.967	2.6148	-42.2957
7	1	<1	54.488	22.1433	550.264		28.5997	16.1361	200.803		25.8883	6.00721	349.46
7	1	<1	36.6193	11.1923	212.567		27.979	11.4455	156.4		8.64033	-0.25315	56.1677
7	2	<1	31.36	11.1062	106.309		43.3323	15.2921	288.233		-11.9723	-4.18597	-181.924
7	1	<1	48.7223	18.1954	286.542		39.0693	14.9692	149.35		9.653	3.22618	137.192
3	1	<1	34.1857	17.5225	323.941		33.3853	16.4792	226.769		0.800333	1.04327	97.1717
3	2	<1	29.338	16.5818	280.127		33.9733	15.3737	315.02		-4.63533	1.20812	-34.893
			38.9743	16.6944	248.367	#DIV/0!	35.1167	14.883	207.293		46.292	21.7359	492.887

## Sheet: 220228_완료자
2	4	44.3613	20.0808	234.409		36.358	17.2924	198.02
2	4	38.1547	22.2184	274.145		44.8677	18.4616	261.075
2	4	40.033	18.9436	204.68		30.0533	13.4998	174.544
2	4	50.6497	19.3198	262.212		41.3723	14.653	170.484
		34.1203	13.048	142.582		45.717	17.6284	201.896
		41.4638	18.7221	223.606		39.6737	16.307	201.204

## Sheet: 220228_day review
group
1		44.3613	20.0808	234.409		36.358	17.2924	198.02
1		48.1017	21.3861	317.94		#DIV/0!	#DIV/0!	#DIV/0!
1		39.739	17.3199	211.283		#DIV/0!	#DIV/0!	#DIV/0!
2		38.1547	22.2184	274.145		44.8677	18.4616	261.075
2		40.033	18.9436	204.68		30.0533	13.4998	174.544
2		50.6497	19.3198	262.212		41.3723	14.653	170.484
2		34.1203	13.048	142.582		45.717	17.6284	201.896
1		29.0407	14.5424	145.58		#DIV/0!	#DIV/0!	#DIV/0!
1		48.2487	18.8604	223.575		#DIV/0!	#DIV/0!	#DIV/0!
2		#DIV/0!	#DIV/0!	#DIV/0!		45.2107	18.5034	279.105
2		#DIV/0!	#DIV/0!	#DIV/0!		28.1913	12.3138	143.202
2		#DIV/0!	#DIV/0!	#DIV/0!		16.6927	7.36523	144.917
1		54.488	22.1433	550.264		#DIV/0!	#DIV/0!	#DIV/0!
1		25.431	11.1923	205.476		#DIV/0!	#DIV/0!	#DIV/0!
2		#DIV/0!	#DIV/0!	#DIV/0!		43.3323	15.2921	288.233
1		48.7223	18.1954	286.542		#DIV/0!	#DIV/0!	#DIV/0!
1		34.1857	17.5225	323.941		#DIV/0!	#DIV/0!	#DIV/0!
1		44.835	20.2088	243.614		#DIV/0!	#DIV/0!	#DIV/0!
2		#DIV/0!	#DIV/0!	#DIV/0!		33.9733	15.3737	315.02
		40.719	17.8359	260.237		36.9297	14.7147	207.932

[truncated: 2 more sheets: 220225_day review, 220224_day review]
